# Supplementary material for: Combatting virulent gut bacteria by inhibiting the biosynthesis of a two-component lanthipeptide toxin
Source: Nat Commun. 2025 Jul 28;16:6936. doi: 10.1038/s41467-025-62161-7 (PMC12304293; doi:10.1038/s41467-025-62161-7)
Supplement: Supplementary file 4 — Source Data [file 41467_2025_62161_MOESM4_ESM.xlsx]

## Sheet: Figure 3
mCylLS				mCylLL				mCylLL_CylA				mCylLS_CylA				mCylLL_CylA_inh1				mCylLS_CylA_inh1
#Point	X(Minutes)	Y(Counts)		#Point	X(Minutes)	Y(Counts)		#Point	X(Minutes)	Y(Counts)		#Point	X(Minutes)	Y(Counts)		#Point	X(Minutes)	Y(Counts)		#Point	X(Minutes)	Y(Counts)
0	2.043	0		0	2.041	0		0	2.041	0		0	2.042	0		0	2.04	0		0	2.042	0
1	2.046	0		1	2.044	0		1	2.044	0		1	2.046	0		1	2.043	0		1	2.046	0
2	2.049	0		2	2.047	0		2	2.048	0		2	2.049	0		2	2.046	0		2	2.049	0
3	2.052	0		3	2.051	0		3	2.051	0		3	2.052	0		3	2.05	0		3	2.052	0
4	2.056	0		4	2.054	0		4	2.054	0		4	2.056	0		4	2.053	0		4	2.056	0
5	2.059	0		5	2.057	0		5	2.057	0		5	2.059	0		5	2.056	0		5	2.059	0
6	2.062	0		6	2.061	0		6	2.061	0		6	2.062	0		6	2.06	0		6	2.062	0
7	2.066	0		7	2.064	0		7	2.064	0		7	2.065	0		7	2.063	0		7	2.065	0
8	2.069	0		8	2.067	0		8	2.067	0		8	2.069	0		8	2.066	0		8	2.069	0
9	2.072	0		9	2.07	0		9	2.071	0		9	2.072	0		9	2.07	0		9	2.072	0
10	2.076	0		10	2.074	0		10	2.074	0		10	2.075	0		10	2.073	0		10	2.075	0
11	2.079	0		11	2.077	0		11	2.077	0		11	2.079	0		11	2.076	0		11	2.079	0
12	2.082	0		12	2.08	0		12	2.081	0		12	2.082	0		12	2.08	0		12	2.082	0
13	2.085	0		13	2.084	0		13	2.084	0		13	2.085	0		13	2.083	0		13	2.085	0
14	2.089	0		14	2.087	0		14	2.087	0		14	2.089	0		14	2.086	0		14	2.089	0
15	2.092	0		15	2.09	0		15	2.091	0		15	2.092	0		15	2.089	0		15	2.092	0
16	2.095	0		16	2.094	0		16	2.094	0		16	2.095	0		16	2.093	0		16	2.095	0
17	2.099	0		17	2.097	0		17	2.097	0		17	2.098	0		17	2.096	0		17	2.099	0
18	2.102	0		18	2.1	0		18	2.1	0		18	2.102	0		18	2.099	0		18	2.102	0
19	2.105	0		19	2.103	0		19	2.104	0		19	2.105	0		19	2.103	0		19	2.105	0
20	2.109	0		20	2.107	0		20	2.107	0		20	2.108	0		20	2.106	0		20	2.108	0
21	2.112	0		21	2.11	0		21	2.11	0		21	2.112	0		21	2.109	0		21	2.112	0
22	2.115	0		22	2.113	0		22	2.114	0		22	2.115	0		22	2.113	0		22	2.115	0
23	2.119	0		23	2.117	0		23	2.117	0		23	2.118	0		23	2.116	0		23	2.118	0
24	2.122	0		24	2.12	0		24	2.12	0		24	2.122	0		24	2.119	0		24	2.122	0
25	2.125	0		25	2.123	0		25	2.124	0		25	2.125	0		25	2.122	0		25	2.125	0
26	2.128	0		26	2.127	0		26	2.127	0		26	2.128	0		26	2.126	0		26	2.128	0
27	2.132	0		27	2.13	0		27	2.13	0		27	2.132	0		27	2.129	0		27	2.132	0
28	2.135	0		28	2.133	0		28	2.133	0		28	2.135	0		28	2.132	0		28	2.135	0
29	2.138	0		29	2.137	0		29	2.137	0		29	2.138	0		29	2.136	0		29	2.138	0
30	2.142	0		30	2.14	0		30	2.14	0		30	2.141	0		30	2.139	0		30	2.142	0
31	2.145	0		31	2.143	0		31	2.143	0		31	2.145	0		31	2.142	0		31	2.145	0
32	2.148	0		32	2.146	0		32	2.147	0		32	2.148	0		32	2.146	0		32	2.148	0
33	2.152	0		33	2.15	0		33	2.15	0		33	2.151	0		33	2.149	0		33	2.151	0
34	2.155	0		34	2.153	0		34	2.153	0		34	2.155	0		34	2.152	0		34	2.155	0
35	2.158	0		35	2.156	0		35	2.157	0		35	2.158	0		35	2.156	0		35	2.158	0
36	2.162	0		36	2.16	0		36	2.16	0		36	2.161	0		36	2.159	0		36	2.161	0
37	2.165	0		37	2.163	0		37	2.163	0		37	2.165	0		37	2.162	0		37	2.165	0
38	2.168	0		38	2.166	0		38	2.167	0		38	2.168	0		38	2.165	0		38	2.168	0
39	2.171	0		39	2.17	0		39	2.17	0		39	2.171	0		39	2.169	0		39	2.171	0
40	2.175	0		40	2.173	0		40	2.173	0		40	2.175	0		40	2.172	0		40	2.175	0
41	2.178	0		41	2.176	0		41	2.176	0		41	2.178	0		41	2.175	0		41	2.178	0
42	2.181	0		42	2.18	0		42	2.18	0		42	2.181	0		42	2.179	0		42	2.181	0
43	2.185	0		43	2.183	0		43	2.183	0		43	2.184	0		43	2.182	0		43	2.184	0
44	2.188	0		44	2.186	0		44	2.186	0		44	2.188	0		44	2.185	0		44	2.188	0
45	2.191	0		45	2.189	0		45	2.19	0		45	2.191	0		45	2.189	0		45	2.191	0
46	2.195	0		46	2.193	0		46	2.193	0		46	2.194	0		46	2.192	0		46	2.194	0
47	2.198	0		47	2.196	0		47	2.196	0		47	2.198	0		47	2.195	0		47	2.198	0
48	2.201	0		48	2.199	0		48	2.2	0		48	2.201	0		48	2.199	0		48	2.201	0
49	2.204	0		49	2.203	0		49	2.203	0		49	2.204	0		49	2.202	0		49	2.204	0
50	2.208	0		50	2.206	0		50	2.206	0		50	2.208	0		50	2.205	0		50	2.208	0
51	2.211	0		51	2.209	0		51	2.21	0		51	2.211	0		51	2.208	0		51	2.211	0
52	2.214	0		52	2.213	0		52	2.213	0		52	2.214	0		52	2.212	0		52	2.214	0
53	2.218	0		53	2.216	0		53	2.216	0		53	2.217	0		53	2.215	0		53	2.218	0
54	2.221	0		54	2.219	0		54	2.219	0		54	2.221	0		54	2.218	0		54	2.221	0
55	2.224	0		55	2.222	0		55	2.223	0		55	2.224	0		55	2.222	0		55	2.224	0
56	2.228	0		56	2.226	0		56	2.226	0		56	2.227	0		56	2.225	0		56	2.227	0
57	2.231	0		57	2.229	0		57	2.229	0		57	2.231	0		57	2.228	0		57	2.231	0
58	2.234	0		58	2.232	0		58	2.233	0		58	2.234	0		58	2.232	0		58	2.234	0
59	2.238	0		59	2.236	0		59	2.236	0		59	2.237	0		59	2.235	0		59	2.237	0
60	2.241	0		60	2.239	0		60	2.239	0		60	2.241	0		60	2.238	0		60	2.241	0
61	2.244	0		61	2.242	0		61	2.243	0		61	2.244	0		61	2.241	0		61	2.244	0
62	2.247	0		62	2.246	0		62	2.246	0		62	2.247	0		62	2.245	0		62	2.247	0
63	2.251	0		63	2.249	0		63	2.249	0		63	2.251	0		63	2.248	0		63	2.251	0
64	2.254	0		64	2.252	0		64	2.253	0		64	2.254	0		64	2.251	0		64	2.254	0
65	2.257	0		65	2.256	0		65	2.256	0		65	2.257	0		65	2.255	0		65	2.257	0
66	2.261	0		66	2.259	0		66	2.259	0		66	2.26	0		66	2.258	0		66	2.261	0
67	2.264	0		67	2.262	0		67	2.262	0		67	2.264	0		67	2.261	0		67	2.264	0
68	2.267	0		68	2.265	0		68	2.266	0		68	2.267	0		68	2.265	0		68	2.267	0
69	2.271	0		69	2.269	0		69	2.269	0		69	2.27	0		69	2.268	0		69	2.27	0
70	2.274	0		70	2.272	0		70	2.272	0		70	2.274	0		70	2.271	0		70	2.274	0
71	2.277	0		71	2.275	0		71	2.276	0		71	2.277	0		71	2.275	0		71	2.277	0
72	2.281	0		72	2.279	0		72	2.279	0		72	2.28	0		72	2.278	0		72	2.28	0
73	2.284	0		73	2.282	0		73	2.282	0		73	2.284	0		73	2.281	0		73	2.284	0
74	2.287	0		74	2.285	0		74	2.286	0		74	2.287	0		74	2.284	0		74	2.287	0
75	2.29	0		75	2.289	0		75	2.289	0		75	2.29	0		75	2.288	0		75	2.29	0
76	2.294	0		76	2.292	0		76	2.292	0		76	2.294	0		76	2.291	0		76	2.294	0
77	2.297	0		77	2.295	0		77	2.295	0		77	2.297	0		77	2.294	0		77	2.297	0
78	2.3	0		78	2.299	0		78	2.299	0		78	2.3	0		78	2.298	0		78	2.3	0
79	2.304	0		79	2.302	0		79	2.302	0		79	2.303	0		79	2.301	0		79	2.304	0
80	2.307	0		80	2.305	0		80	2.305	0		80	2.307	0		80	2.304	0		80	2.307	0
81	2.31	0		81	2.308	0		81	2.309	0		81	2.31	0		81	2.308	0		81	2.31	0
82	2.314	0		82	2.312	0		82	2.312	0		82	2.313	0		82	2.311	0		82	2.313	0
83	2.317	0		83	2.315	0		83	2.315	0		83	2.317	0		83	2.314	0		83	2.317	0
84	2.32	0		84	2.318	0		84	2.319	0		84	2.32	0		84	2.318	0		84	2.32	0
85	2.323	0		85	2.322	0		85	2.322	0		85	2.323	0		85	2.321	0		85	2.323	0
86	2.327	0		86	2.325	0		86	2.325	0		86	2.327	0		86	2.324	0		86	2.327	0
87	2.33	0		87	2.328	0		87	2.329	0		87	2.33	0		87	2.327	0		87	2.33	0
88	2.333	0		88	2.332	0		88	2.332	0		88	2.333	0		88	2.331	0		88	2.333	0
89	2.337	0		89	2.335	0		89	2.335	0		89	2.336	0		89	2.334	0		89	2.337	0
90	2.34	0		90	2.338	0		90	2.338	0		90	2.34	0		90	2.337	0		90	2.34	0
91	2.343	0		91	2.341	0		91	2.342	0		91	2.343	0		91	2.341	0		91	2.343	0
92	2.347	0		92	2.345	0		92	2.345	0		92	2.346	0		92	2.344	0		92	2.346	0
93	2.35	0		93	2.348	0		93	2.348	0		93	2.35	0		93	2.347	0		93	2.35	0
94	2.353	0		94	2.351	0		94	2.352	0		94	2.353	0		94	2.351	0		94	2.353	0
95	2.357	0		95	2.355	0		95	2.355	0		95	2.356	0		95	2.354	0		95	2.356	0
96	2.36	0		96	2.358	0		96	2.358	0		96	2.36	0		96	2.357	0		96	2.36	0
97	2.363	0		97	2.361	0		97	2.362	0		97	2.363	0		97	2.36	0		97	2.363	0
98	2.366	0		98	2.365	0		98	2.365	0		98	2.366	0		98	2.364	0		98	2.366	0
99	2.37	0		99	2.368	0		99	2.368	0		99	2.37	0		99	2.367	0		99	2.37	0
100	2.373	0		100	2.371	0		100	2.372	0		100	2.373	0		100	2.37	0		100	2.373	0
101	2.376	0		101	2.375	0		101	2.375	0		101	2.376	0		101	2.374	0		101	2.376	0
102	2.38	0		102	2.378	0		102	2.378	0		102	2.379	0		102	2.377	0		102	2.38	0
103	2.383	0		103	2.381	0		103	2.381	0		103	2.383	0		103	2.38	0		103	2.383	0
104	2.386	0		104	2.384	0		104	2.385	0		104	2.386	0		104	2.384	0		104	2.386	0
105	2.39	0		105	2.388	0		105	2.388	0		105	2.389	0		105	2.387	0		105	2.389	0
106	2.393	0		106	2.391	0		106	2.391	0		106	2.393	0		106	2.39	0		106	2.393	0
107	2.396	0		107	2.394	0		107	2.395	0		107	2.396	0		107	2.394	0		107	2.396	0
108	2.4	0		108	2.398	0		108	2.398	0		108	2.399	0		108	2.397	0		108	2.399	0
109	2.403	0		109	2.401	0		109	2.401	0		109	2.403	0		109	2.4	0		109	2.403	0
110	2.406	0		110	2.404	0		110	2.405	0		110	2.406	0		110	2.403	0		110	2.406	0
111	2.409	0		111	2.408	0		111	2.408	0		111	2.409	0		111	2.407	0		111	2.409	0
112	2.413	0		112	2.411	0		112	2.411	0		112	2.413	0		112	2.41	0		112	2.413	0
113	2.416	0		113	2.414	0		113	2.414	0		113	2.416	0		113	2.413	0		113	2.416	0
114	2.419	0		114	2.418	0		114	2.418	0		114	2.419	0		114	2.417	0		114	2.419	0
115	2.423	0		115	2.421	0		115	2.421	0		115	2.422	0		115	2.42	0		115	2.423	0
116	2.426	0		116	2.424	0		116	2.424	0		116	2.426	0		116	2.423	0		116	2.426	0
117	2.429	0		117	2.427	0		117	2.428	0		117	2.429	0		117	2.427	0		117	2.429	0
118	2.433	0		118	2.431	0		118	2.431	0		118	2.432	0		118	2.43	0		118	2.432	0
119	2.436	0		119	2.434	0		119	2.434	0		119	2.436	0		119	2.433	0		119	2.436	0
120	2.439	0		120	2.437	0		120	2.438	0		120	2.439	0		120	2.437	0		120	2.439	0
121	2.442	0		121	2.441	0		121	2.441	0		121	2.442	0		121	2.44	0		121	2.442	0
122	2.446	0		122	2.444	0		122	2.444	0		122	2.446	0		122	2.443	0		122	2.446	0
123	2.449	0		123	2.447	0		123	2.448	0		123	2.449	0		123	2.446	0		123	2.449	0
124	2.452	0		124	2.451	0		124	2.451	0		124	2.452	0		124	2.45	0		124	2.452	0
125	2.456	0		125	2.454	0		125	2.454	0		125	2.455	0		125	2.453	0		125	2.456	0
126	2.459	0		126	2.457	0		126	2.457	0		126	2.459	0		126	2.456	0		126	2.459	0
127	2.462	0		127	2.46	0		127	2.461	0		127	2.462	0		127	2.46	0		127	2.462	0
128	2.466	0		128	2.464	0		128	2.464	0		128	2.465	0		128	2.463	0		128	2.465	0
129	2.469	0		129	2.467	0		129	2.467	0		129	2.469	0		129	2.466	0		129	2.469	0
130	2.472	0		130	2.47	0		130	2.471	0		130	2.472	0		130	2.47	0		130	2.472	0
131	2.476	0		131	2.474	0		131	2.474	0		131	2.475	0		131	2.473	0		131	2.475	0
132	2.479	0		132	2.477	0		132	2.477	0		132	2.479	0		132	2.476	0		132	2.479	0
133	2.482	0		133	2.48	0		133	2.481	0		133	2.482	0		133	2.48	0		133	2.482	0
134	2.485	0		134	2.484	0		134	2.484	0		134	2.485	0		134	2.483	0		134	2.485	0
135	2.489	0		135	2.487	0		135	2.487	0		135	2.489	0		135	2.486	0		135	2.489	0
136	2.492	0		136	2.49	0		136	2.49	0		136	2.492	0		136	2.489	0		136	2.492	0
137	2.495	0		137	2.494	0		137	2.494	0		137	2.495	0		137	2.493	0		137	2.495	0
138	2.499	0		138	2.497	0		138	2.497	0		138	2.498	0		138	2.496	0		138	2.499	0
139	2.502	0		139	2.5	0		139	2.5	0		139	2.502	0		139	2.499	0		139	2.502	0
140	2.505	0		140	2.503	0		140	2.504	0		140	2.505	0		140	2.503	0		140	2.505	0
141	2.509	0		141	2.507	0		141	2.507	0		141	2.508	0		141	2.506	0		141	2.508	0
142	2.512	0		142	2.51	0		142	2.51	0		142	2.512	0		142	2.509	0		142	2.512	0
143	2.515	0		143	2.513	0		143	2.514	0		143	2.515	0		143	2.513	0		143	2.515	0
144	2.519	0		144	2.517	0		144	2.517	0		144	2.518	0		144	2.516	0		144	2.518	0
145	2.522	0		145	2.52	0		145	2.52	0		145	2.522	0		145	2.519	0		145	2.522	0
146	2.525	0		146	2.523	0		146	2.524	0		146	2.525	0		146	2.522	0		146	2.525	0
147	2.528	0		147	2.527	0		147	2.527	0		147	2.528	0		147	2.526	0		147	2.528	0
148	2.532	0		148	2.53	0		148	2.53	0		148	2.532	0		148	2.529	0		148	2.532	0
149	2.535	0		149	2.533	0		149	2.533	0		149	2.535	0		149	2.532	0		149	2.535	0
150	2.538	0		150	2.537	0		150	2.537	0		150	2.538	0		150	2.536	0		150	2.538	0
151	2.542	0		151	2.54	0		151	2.54	0		151	2.541	0		151	2.539	0		151	2.542	0
152	2.545	0		152	2.543	0		152	2.543	0		152	2.545	0		152	2.542	0		152	2.545	0
153	2.548	0		153	2.546	0		153	2.547	0		153	2.548	0		153	2.546	0		153	2.548	0
154	2.552	0		154	2.55	0		154	2.55	0		154	2.551	0		154	2.549	0		154	2.551	0
155	2.555	0		155	2.553	0		155	2.553	0		155	2.555	0		155	2.552	0		155	2.555	0
156	2.558	0		156	2.556	0		156	2.557	0		156	2.558	0		156	2.556	0		156	2.558	0
157	2.561	0		157	2.56	0		157	2.56	0		157	2.561	0		157	2.559	0		157	2.561	0
158	2.565	0		158	2.563	0		158	2.563	0		158	2.565	0		158	2.562	0		158	2.565	0
159	2.568	0		159	2.566	0		159	2.567	0		159	2.568	0		159	2.565	0		159	2.568	0
160	2.571	0		160	2.57	0		160	2.57	0		160	2.571	0		160	2.569	0		160	2.571	0
161	2.575	0		161	2.573	0		161	2.573	0		161	2.575	0		161	2.572	0		161	2.575	0
162	2.578	0		162	2.576	0		162	2.576	0		162	2.578	0		162	2.575	0		162	2.578	0
163	2.581	0		163	2.579	0		163	2.58	0		163	2.581	0		163	2.579	0		163	2.581	0
164	2.585	0		164	2.583	0		164	2.583	0		164	2.584	0		164	2.582	0		164	2.584	0
165	2.588	0		165	2.586	0		165	2.586	0		165	2.588	0		165	2.585	0		165	2.588	0
166	2.591	0		166	2.589	0		166	2.59	0		166	2.591	0		166	2.589	0		166	2.591	0
167	2.595	0		167	2.593	0		167	2.593	0		167	2.594	0		167	2.592	0		167	2.594	0
168	2.598	0		168	2.596	0		168	2.596	0		168	2.598	0		168	2.595	0		168	2.598	0
169	2.601	0		169	2.599	0		169	2.6	0		169	2.601	0		169	2.599	0		169	2.601	0
170	2.604	0		170	2.603	0		170	2.603	0		170	2.604	0		170	2.602	0		170	2.604	0
171	2.608	0		171	2.606	0		171	2.606	0		171	2.608	0		171	2.605	0		171	2.608	0
172	2.611	0		172	2.609	0		172	2.609	0		172	2.611	0		172	2.608	0		172	2.611	0
173	2.614	0		173	2.613	0		173	2.613	0		173	2.614	0		173	2.612	0		173	2.614	0
174	2.618	0		174	2.616	0		174	2.616	0		174	2.617	0		174	2.615	0		174	2.618	0
175	2.621	0		175	2.619	0		175	2.619	0		175	2.621	0		175	2.618	0		175	2.621	0
176	2.624	0		176	2.622	0		176	2.623	0		176	2.624	0		176	2.622	0		176	2.624	0
177	2.628	0		177	2.626	0		177	2.626	0		177	2.627	0		177	2.625	0		177	2.627	0
178	2.631	0		178	2.629	0		178	2.629	0		178	2.631	0		178	2.628	0		178	2.631	0
179	2.634	0		179	2.632	0		179	2.633	0		179	2.634	0		179	2.632	0		179	2.634	0
180	2.637	0		180	2.636	0		180	2.636	0		180	2.637	0		180	2.635	0		180	2.637	0
181	2.641	0		181	2.639	0		181	2.639	0		181	2.641	0		181	2.638	0		181	2.641	0
182	2.644	0		182	2.642	0		182	2.643	0		182	2.644	0		182	2.641	0		182	2.644	0
183	2.647	0		183	2.646	0		183	2.646	0		183	2.647	0		183	2.645	0		183	2.647	0
184	2.651	0		184	2.649	0		184	2.649	0		184	2.651	0		184	2.648	0		184	2.651	0
185	2.654	0		185	2.652	0		185	2.652	0		185	2.654	0		185	2.651	0		185	2.654	0
186	2.657	0		186	2.655	0		186	2.656	0		186	2.657	0		186	2.655	0		186	2.657	0
187	2.661	0		187	2.659	0		187	2.659	0		187	2.66	0		187	2.658	0		187	2.66	0
188	2.664	0		188	2.662	0		188	2.662	0		188	2.664	0		188	2.661	0		188	2.664	0
189	2.667	0		189	2.665	0		189	2.666	0		189	2.667	0		189	2.665	0		189	2.667	0
190	2.671	0		190	2.669	0		190	2.669	0		190	2.67	0		190	2.668	0		190	2.67	0
191	2.674	0		191	2.672	0		191	2.672	0		191	2.674	0		191	2.671	0		191	2.674	0
192	2.677	0		192	2.675	0		192	2.676	0		192	2.677	0		192	2.675	0		192	2.677	0
193	2.68	0		193	2.679	0		193	2.679	0		193	2.68	0		193	2.678	0		193	2.68	0
194	2.684	0		194	2.682	0		194	2.682	0		194	2.684	0		194	2.681	0		194	2.684	0
195	2.687	0		195	2.685	0		195	2.686	0		195	2.687	0		195	2.684	0		195	2.687	0
196	2.69	0		196	2.689	0		196	2.689	0		196	2.69	0		196	2.688	0		196	2.69	0
197	2.694	0		197	2.692	0		197	2.692	0		197	2.693	0		197	2.691	0		197	2.694	0
198	2.697	0		198	2.695	0		198	2.695	0		198	2.697	0		198	2.694	0		198	2.697	0
199	2.7	0		199	2.698	0		199	2.699	0		199	2.7	0		199	2.698	0		199	2.7	0
200	2.704	0		200	2.702	0		200	2.702	0		200	2.703	0		200	2.701	0		200	2.703	0
201	2.707	0.000113904		201	2.705	0		201	2.705	0		201	2.707	0		201	2.704	0		201	2.707	0
202	2.71	0.000481596		202	2.708	0		202	2.709	0		202	2.71	0		202	2.708	0		202	2.71	0
203	2.714	0.00163116		203	2.712	0		203	2.712	0		203	2.713	0		203	2.711	0		203	2.713	0
204	2.717	0.00442567		204	2.715	0		204	2.715	0		204	2.717	0		204	2.714	0		204	2.717	0
205	2.72	0.00961906		205	2.718	0		205	2.719	0		205	2.72	0		205	2.717	0		205	2.72	0
206	2.723	0.0167478		206	2.722	0		206	2.722	0		206	2.723	0		206	2.721	0		206	2.723	0
207	2.727	0.0233588		207	2.725	0		207	2.725	0		207	2.727	0		207	2.724	0		207	2.727	0
208	2.73	0.0260985		208	2.728	0		208	2.729	0		208	2.73	0		208	2.727	0		208	2.73	0
209	2.733	0.0233588		209	2.732	0		209	2.732	0		209	2.733	0		209	2.731	0		209	2.733	0
210	2.737	0.0167478		210	2.735	0		210	2.735	0		210	2.736	0		210	2.734	0		210	2.737	0
211	2.74	0.00961906		211	2.738	0		211	2.738	0		211	2.74	0		211	2.737	0		211	2.74	0
212	2.743	0.00442567		212	2.741	0		212	2.742	0		212	2.743	0		212	2.741	0		212	2.743	0
213	2.747	0.00163116		213	2.745	0		213	2.745	0		213	2.746	0		213	2.744	0		213	2.746	0
214	2.75	0.000481596		214	2.748	0		214	2.748	0		214	2.75	0		214	2.747	0		214	2.75	0
215	2.753	0.000113904		215	2.751	0		215	2.752	0		215	2.753	0		215	2.751	0		215	2.753	0
216	2.756	0		216	2.755	0		216	2.755	0		216	2.756	0		216	2.754	0		216	2.756	0
217	2.76	0		217	2.758	0		217	2.758	0		217	2.76	0		217	2.757	0		217	2.76	0
218	2.763	0		218	2.761	0		218	2.762	0		218	2.763	0		218	2.76	0		218	2.763	0
219	2.766	0		219	2.765	0		219	2.765	0		219	2.766	0		219	2.764	0		219	2.766	0
220	2.77	0		220	2.768	0		220	2.768	0		220	2.77	0		220	2.767	0		220	2.77	0
221	2.773	0		221	2.771	0		221	2.771	0		221	2.773	0		221	2.77	0		221	2.773	0
222	2.776	0		222	2.774	0		222	2.775	0		222	2.776	0		222	2.774	0		222	2.776	0
223	2.78	0		223	2.778	0		223	2.778	0		223	2.779	0		223	2.777	0		223	2.779	0
224	2.783	0		224	2.781	0		224	2.781	0		224	2.783	0		224	2.78	0		224	2.783	0
225	2.786	0		225	2.784	0		225	2.785	0		225	2.786	0		225	2.784	0		225	2.786	0
226	2.79	0		226	2.788	0		226	2.788	0		226	2.789	0		226	2.787	0		226	2.789	0
227	2.793	0		227	2.791	0		227	2.791	0		227	2.793	0		227	2.79	0		227	2.793	0
228	2.796	0		228	2.794	0		228	2.795	0		228	2.796	0		228	2.794	0		228	2.796	0
229	2.799	0		229	2.798	0		229	2.798	0		229	2.799	0		229	2.797	0		229	2.799	0
230	2.803	0		230	2.801	0		230	2.801	0		230	2.803	0		230	2.8	0		230	2.803	0
231	2.806	0		231	2.804	0		231	2.805	0		231	2.806	0		231	2.803	0		231	2.806	0
232	2.809	0		232	2.808	0		232	2.808	0		232	2.809	0		232	2.807	0		232	2.809	0
233	2.813	0		233	2.811	0		233	2.811	0		233	2.812	0		233	2.81	0		233	2.813	0
234	2.816	0		234	2.814	0		234	2.814	0		234	2.816	0		234	2.813	0		234	2.816	0
235	2.819	0		235	2.817	0		235	2.818	0		235	2.819	0		235	2.817	0		235	2.819	0
236	2.823	0		236	2.821	0		236	2.821	0		236	2.822	0		236	2.82	0		236	2.822	0
237	2.826	0		237	2.824	0		237	2.824	0		237	2.826	0		237	2.823	0		237	2.826	0
238	2.829	0		238	2.827	0		238	2.828	0		238	2.829	0		238	2.827	0		238	2.829	0
239	2.833	0		239	2.831	0		239	2.831	0		239	2.832	0		239	2.83	0		239	2.832	0
240	2.836	0		240	2.834	0		240	2.834	0		240	2.836	0		240	2.833	0		240	2.836	0
241	2.839	0		241	2.837	0		241	2.838	0		241	2.839	0		241	2.836	0		241	2.839	0
242	2.842	0		242	2.841	0		242	2.841	0		242	2.842	0		242	2.84	0		242	2.842	0
243	2.846	0		243	2.844	0		243	2.844	0		243	2.846	0		243	2.843	0		243	2.846	0
244	2.849	0		244	2.847	0		244	2.848	0		244	2.849	0		244	2.846	0		244	2.849	0
245	2.852	0		245	2.851	0		245	2.851	0		245	2.852	0		245	2.85	0		245	2.852	0
246	2.856	0		246	2.854	0		246	2.854	0		246	2.855	0		246	2.853	0		246	2.856	0
247	2.859	0		247	2.857	0		247	2.857	0		247	2.859	0		247	2.856	0		247	2.859	0
248	2.862	0		248	2.86	0		248	2.861	0		248	2.862	0		248	2.86	0		248	2.862	0
249	2.866	0		249	2.864	0		249	2.864	0		249	2.865	0		249	2.863	0		249	2.865	0
250	2.869	0		250	2.867	0		250	2.867	0		250	2.869	0		250	2.866	0		250	2.869	0
251	2.872	0		251	2.87	0		251	2.871	0		251	2.872	0		251	2.87	0		251	2.872	0
252	2.875	0		252	2.874	0		252	2.874	0		252	2.875	0		252	2.873	0		252	2.875	0
253	2.879	0		253	2.877	0		253	2.877	0		253	2.879	0		253	2.876	0		253	2.879	0
254	2.882	0		254	2.88	0		254	2.881	0		254	2.882	0		254	2.879	0		254	2.882	0
255	2.885	0		255	2.884	0		255	2.884	0		255	2.885	0		255	2.883	0		255	2.885	0
256	2.889	0		256	2.887	0		256	2.887	0		256	2.889	0		256	2.886	0		256	2.889	0
257	2.892	0		257	2.89	0		257	2.89	0		257	2.892	0		257	2.889	0		257	2.892	0
258	2.895	0		258	2.893	0		258	2.894	0		258	2.895	0		258	2.893	0		258	2.895	0
259	2.899	0		259	2.897	0		259	2.897	0		259	2.898	0		259	2.896	0		259	2.898	0
260	2.902	0		260	2.9	0		260	2.9	0		260	2.902	0		260	2.899	0		260	2.902	0
261	2.905	0		261	2.903	0		261	2.904	0		261	2.905	0		261	2.903	0		261	2.905	0
262	2.909	0		262	2.907	0		262	2.907	0		262	2.908	0		262	2.906	0		262	2.908	0
263	2.912	0		263	2.91	0		263	2.91	0		263	2.912	0		263	2.909	0		263	2.912	0
264	2.915	0		264	2.913	0		264	2.914	0		264	2.915	0		264	2.913	0		264	2.915	0
265	2.918	0		265	2.917	0		265	2.917	0		265	2.918	0		265	2.916	0		265	2.918	0
266	2.922	0		266	2.92	0		266	2.92	0		266	2.922	0		266	2.919	0		266	2.922	0
267	2.925	0		267	2.923	0		267	2.924	0		267	2.925	0		267	2.922	0		267	2.925	0
268	2.928	0		268	2.927	0		268	2.927	0		268	2.928	0		268	2.926	0		268	2.928	0
269	2.932	0		269	2.93	0		269	2.93	0		269	2.931	0		269	2.929	0		269	2.932	0
270	2.935	0		270	2.933	0		270	2.933	0		270	2.935	0		270	2.932	0		270	2.935	0
271	2.938	0		271	2.936	0		271	2.937	0		271	2.938	0		271	2.936	0		271	2.938	0
272	2.942	0		272	2.94	0		272	2.94	0		272	2.941	0		272	2.939	0		272	2.941	0
273	2.945	0		273	2.943	0		273	2.943	0		273	2.945	0		273	2.942	0		273	2.945	0
274	2.948	0		274	2.946	0		274	2.947	0		274	2.948	0		274	2.946	0		274	2.948	0
275	2.952	0		275	2.95	0		275	2.95	0		275	2.951	0		275	2.949	0		275	2.951	0
276	2.955	0		276	2.953	0		276	2.953	0		276	2.955	0		276	2.952	0		276	2.955	0
277	2.958	0		277	2.956	0		277	2.957	0		277	2.958	0		277	2.955	0		277	2.958	0
278	2.961	0		278	2.96	0		278	2.96	0		278	2.961	0		278	2.959	0		278	2.961	0
279	2.965	0		279	2.963	0		279	2.963	0		279	2.965	0		279	2.962	0		279	2.965	0
280	2.968	0		280	2.966	0		280	2.967	0		280	2.968	0		280	2.965	0		280	2.968	0
281	2.971	0		281	2.97	0		281	2.97	0		281	2.971	0		281	2.969	0		281	2.971	0
282	2.975	0		282	2.973	0		282	2.973	0		282	2.974	0		282	2.972	0		282	2.975	0
283	2.978	0		283	2.976	0		283	2.976	0		283	2.978	0		283	2.975	0		283	2.978	0
284	2.981	0		284	2.979	0		284	2.98	0		284	2.981	0		284	2.979	0		284	2.981	0
285	2.985	0		285	2.983	0		285	2.983	0		285	2.984	0		285	2.982	0		285	2.984	0
286	2.988	0		286	2.986	0		286	2.986	0		286	2.988	0		286	2.985	0		286	2.988	0
287	2.991	0		287	2.989	0		287	2.99	0		287	2.991	0		287	2.989	0		287	2.991	0
288	2.994	0		288	2.993	0		288	2.993	0		288	2.994	0		288	2.992	0		288	2.994	0
289	2.998	0		289	2.996	0		289	2.996	0		289	2.998	0		289	2.995	0		289	2.998	0
290	3.001	0		290	2.999	0		290	3	0		290	3.001	0		290	2.998	0		290	3.001	0
291	3.004	0		291	3.003	0		291	3.003	0		291	3.004	0		291	3.002	0		291	3.004	0
292	3.008	0		292	3.006	0		292	3.006	0		292	3.008	0		292	3.005	0		292	3.008	0
293	3.011	0		293	3.009	0		293	3.009	0		293	3.011	0		293	3.008	0		293	3.011	0
294	3.014	0		294	3.012	0		294	3.013	0		294	3.014	0		294	3.012	0		294	3.014	0
295	3.018	0		295	3.016	0		295	3.016	0		295	3.017	0		295	3.015	0		295	3.017	0
296	3.021	0		296	3.019	0		296	3.019	0		296	3.021	0		296	3.018	0		296	3.021	0
297	3.024	0		297	3.022	0		297	3.023	0		297	3.024	0		297	3.022	0		297	3.024	0
298	3.028	0		298	3.026	0		298	3.026	0		298	3.027	0		298	3.025	0		298	3.027	0
299	3.031	0		299	3.029	0		299	3.029	0		299	3.031	0		299	3.028	0		299	3.031	0
300	3.034	0		300	3.032	0		300	3.033	0		300	3.034	0		300	3.032	0		300	3.034	0
301	3.037	0		301	3.036	0		301	3.036	0		301	3.037	0		301	3.035	0		301	3.037	0
302	3.041	0		302	3.039	0		302	3.039	0		302	3.041	0		302	3.038	0		302	3.041	0
303	3.044	0		303	3.042	0		303	3.043	0		303	3.044	0		303	3.041	0		303	3.044	0
304	3.047	0		304	3.046	0		304	3.046	0		304	3.047	0		304	3.045	0		304	3.047	0
305	3.051	0		305	3.049	0		305	3.049	0		305	3.05	0		305	3.048	0		305	3.051	0
306	3.054	0		306	3.052	0		306	3.052	0		306	3.054	0		306	3.051	0		306	3.054	0
307	3.057	0		307	3.055	0		307	3.056	0		307	3.057	0		307	3.055	0		307	3.057	0
308	3.061	0		308	3.059	0		308	3.059	0		308	3.06	0		308	3.058	0		308	3.06	0
309	3.064	0		309	3.062	0		309	3.062	0		309	3.064	0		309	3.061	0		309	3.064	0
310	3.067	0		310	3.065	0		310	3.066	0		310	3.067	0		310	3.065	0		310	3.067	0
311	3.071	0		311	3.069	0		311	3.069	0		311	3.07	0		311	3.068	0		311	3.07	0
312	3.074	0		312	3.072	0		312	3.072	0		312	3.074	0		312	3.071	0		312	3.074	0
313	3.077	0		313	3.075	0		313	3.076	0		313	3.077	0		313	3.074	0		313	3.077	0
314	3.08	0		314	3.079	0		314	3.079	0		314	3.08	0		314	3.078	0		314	3.08	0
315	3.084	0		315	3.082	0		315	3.082	0		315	3.084	0		315	3.081	0		315	3.084	0
316	3.087	0		316	3.085	0		316	3.086	0		316	3.087	0		316	3.084	0		316	3.087	0
317	3.09	0		317	3.089	0		317	3.089	0		317	3.09	0		317	3.088	0		317	3.09	0
318	3.094	0		318	3.092	0		318	3.092	0		318	3.093	0		318	3.091	0		318	3.094	0
319	3.097	0		319	3.095	0		319	3.095	0		319	3.097	0		319	3.094	0		319	3.097	0
320	3.1	0		320	3.098	0		320	3.099	0		320	3.1	0		320	3.098	0		320	3.1	0
321	3.104	0		321	3.102	0		321	3.102	0		321	3.103	0		321	3.101	0		321	3.103	0
322	3.107	0		322	3.105	0		322	3.105	0		322	3.107	0		322	3.104	0		322	3.107	0
323	3.11	0		323	3.108	0		323	3.109	0		323	3.11	0		323	3.108	0		323	3.11	0
324	3.113	0		324	3.112	0		324	3.112	0		324	3.113	0		324	3.111	0		324	3.113	0
325	3.117	0		325	3.115	0		325	3.115	0		325	3.117	0		325	3.114	0		325	3.117	0
326	3.12	0		326	3.118	0		326	3.119	0		326	3.12	0		326	3.117	0		326	3.12	0
327	3.123	0		327	3.122	0		327	3.122	0		327	3.123	0		327	3.121	0		327	3.123	0
328	3.127	0		328	3.125	0		328	3.125	0		328	3.127	0		328	3.124	0		328	3.127	0
329	3.13	0		329	3.128	0		329	3.128	0		329	3.13	0		329	3.127	0		329	3.13	0
330	3.133	0		330	3.131	0		330	3.132	0		330	3.133	0		330	3.131	0		330	3.133	0
331	3.137	0		331	3.135	0		331	3.135	0		331	3.136	0		331	3.134	0		331	3.136	0
332	3.14	0		332	3.138	0		332	3.138	0		332	3.14	0		332	3.137	0		332	3.14	0
333	3.143	0		333	3.141	0		333	3.142	0		333	3.143	0		333	3.141	0		333	3.143	0
334	3.147	0		334	3.145	0		334	3.145	0		334	3.146	0		334	3.144	0		334	3.146	0
335	3.15	0		335	3.148	0		335	3.148	0		335	3.15	0		335	3.147	0		335	3.15	0
336	3.153	0		336	3.151	0		336	3.152	0		336	3.153	0		336	3.151	0		336	3.153	0
337	3.156	0		337	3.155	0		337	3.155	0		337	3.156	0		337	3.154	0		337	3.156	0
338	3.16	0		338	3.158	0		338	3.158	0		338	3.16	0		338	3.157	0		338	3.16	0
339	3.163	0		339	3.161	0		339	3.162	0		339	3.163	0		339	3.16	0		339	3.163	0
340	3.166	0		340	3.165	0		340	3.165	0		340	3.166	0		340	3.164	0		340	3.166	0
341	3.17	0		341	3.168	0		341	3.168	0		341	3.169	0		341	3.167	0		341	3.17	0
342	3.173	0		342	3.171	0		342	3.171	0		342	3.173	0		342	3.17	0		342	3.173	0
343	3.176	0		343	3.174	0		343	3.175	0		343	3.176	0		343	3.174	0		343	3.176	0
344	3.18	0		344	3.178	0		344	3.178	0		344	3.179	0		344	3.177	0		344	3.179	0
345	3.183	0		345	3.181	0		345	3.181	0		345	3.183	0		345	3.18	0		345	3.183	0
346	3.186	0		346	3.184	0		346	3.185	0		346	3.186	0		346	3.184	0		346	3.186	0
347	3.19	0		347	3.188	0		347	3.188	0		347	3.189	0		347	3.187	0		347	3.189	0
348	3.193	0		348	3.191	0		348	3.191	0		348	3.193	0		348	3.19	0		348	3.193	0
349	3.196	0		349	3.194	0		349	3.195	0		349	3.196	0		349	3.193	0		349	3.196	0
350	3.199	0		350	3.198	0		350	3.198	0		350	3.199	0		350	3.197	0		350	3.199	0
351	3.203	0		351	3.201	0		351	3.201	0		351	3.203	0		351	3.2	0		351	3.203	0
352	3.206	0		352	3.204	0		352	3.205	0		352	3.206	0		352	3.203	0		352	3.206	0
353	3.209	0		353	3.208	0		353	3.208	0		353	3.209	0		353	3.207	0		353	3.209	0
354	3.213	0		354	3.211	0		354	3.211	0		354	3.212	0		354	3.21	0		354	3.213	0
355	3.216	0		355	3.214	0		355	3.214	0		355	3.216	0		355	3.213	0		355	3.216	0
356	3.219	0		356	3.217	0		356	3.218	0		356	3.219	0		356	3.217	0		356	3.219	0
357	3.223	0		357	3.221	0		357	3.221	0		357	3.222	0		357	3.22	0		357	3.222	0
358	3.226	0		358	3.224	0		358	3.224	0		358	3.226	0		358	3.223	0		358	3.226	0
359	3.229	0		359	3.227	0		359	3.228	0		359	3.229	0		359	3.227	0		359	3.229	0
360	3.232	0		360	3.231	0		360	3.231	0		360	3.232	0		360	3.23	0		360	3.232	0
361	3.236	0		361	3.234	0		361	3.234	0		361	3.236	0		361	3.233	0		361	3.236	0
362	3.239	0		362	3.237	0		362	3.238	0		362	3.239	0		362	3.236	0		362	3.239	0
363	3.242	0		363	3.241	0		363	3.241	0		363	3.242	0		363	3.24	0		363	3.242	0
364	3.246	0		364	3.244	0		364	3.244	0		364	3.246	0		364	3.243	0		364	3.246	0
365	3.249	0		365	3.247	0		365	3.247	0		365	3.249	0		365	3.246	0		365	3.249	0
366	3.252	0		366	3.25	0		366	3.251	0		366	3.252	0		366	3.25	0		366	3.252	0
367	3.256	0		367	3.254	0		367	3.254	0		367	3.255	0		367	3.253	0		367	3.255	0
368	3.259	0		368	3.257	0		368	3.257	0		368	3.259	0		368	3.256	0		368	3.259	0
369	3.262	0		369	3.26	0		369	3.261	0		369	3.262	0		369	3.26	0		369	3.262	0
370	3.266	0		370	3.264	0		370	3.264	0		370	3.265	0		370	3.263	0		370	3.265	0
371	3.269	0		371	3.267	0		371	3.267	0		371	3.269	0		371	3.266	0		371	3.269	0
372	3.272	0		372	3.27	0		372	3.271	0		372	3.272	0		372	3.27	0		372	3.272	0
373	3.275	0		373	3.274	0		373	3.274	0		373	3.275	0		373	3.273	0		373	3.275	0
374	3.279	0		374	3.277	0		374	3.277	0		374	3.279	0		374	3.276	0		374	3.279	0
375	3.282	0		375	3.28	0		375	3.281	0		375	3.282	0		375	3.279	0		375	3.282	0
376	3.285	0		376	3.284	0		376	3.284	0		376	3.285	0		376	3.283	0		376	3.285	0
377	3.289	0		377	3.287	0		377	3.287	0		377	3.288	0		377	3.286	0		377	3.289	0
378	3.292	0		378	3.29	0		378	3.29	0		378	3.292	0		378	3.289	0		378	3.292	0
379	3.295	0		379	3.293	0		379	3.294	0		379	3.295	0		379	3.293	0		379	3.295	0
380	3.299	0		380	3.297	0		380	3.297	0		380	3.298	0		380	3.296	0		380	3.298	0
381	3.302	0		381	3.3	0		381	3.3	0		381	3.302	0		381	3.299	0		381	3.302	0
382	3.305	0		382	3.303	0		382	3.304	0		382	3.305	0		382	3.303	0		382	3.305	0
383	3.308	0		383	3.307	0		383	3.307	0		383	3.308	0		383	3.306	0		383	3.308	0
384	3.312	0		384	3.31	0		384	3.31	0		384	3.312	0		384	3.309	0		384	3.312	0
385	3.315	0		385	3.313	0		385	3.314	0		385	3.315	0		385	3.312	0		385	3.315	0
386	3.318	0		386	3.317	0		386	3.317	0		386	3.318	0		386	3.316	0		386	3.318	0
387	3.322	0		387	3.32	0		387	3.32	0		387	3.322	0		387	3.319	0		387	3.322	0
388	3.325	0		388	3.323	0		388	3.323	0		388	3.325	0		388	3.322	0		388	3.325	0
389	3.328	0		389	3.326	0		389	3.327	0		389	3.328	0		389	3.326	0		389	3.328	0
390	3.332	0		390	3.33	5.2885e-05		390	3.33	0		390	3.331	0		390	3.329	0		390	3.331	0
391	3.335	0		391	3.333	0.000223601		391	3.333	0		391	3.335	0		391	3.332	0		391	3.335	0
392	3.338	0		392	3.336	0.000757334		392	3.337	0		392	3.338	0		392	3.336	0		392	3.338	0
393	3.342	0		393	3.34	0.0020548		393	3.34	0		393	3.341	0		393	3.339	0		393	3.341	0
394	3.345	0		394	3.343	0.00446606		394	3.343	0		394	3.345	0		394	3.342	0		394	3.345	0
395	3.348	0		395	3.346	0.00777586		395	3.347	0		395	3.348	0		395	3.346	0		395	3.348	0
396	3.351	0		396	3.35	0.0108453		396	3.35	0		396	3.351	0		396	3.349	0		396	3.351	0
397	3.355	0		397	3.353	0.0121173		397	3.353	0		397	3.355	0		397	3.352	0		397	3.355	0
398	3.358	0		398	3.356	0.0108453		398	3.357	0		398	3.358	0		398	3.355	0		398	3.358	0
399	3.361	0		399	3.36	0.00777586		399	3.36	0		399	3.361	0		399	3.359	0		399	3.361	0
400	3.365	0		400	3.363	0.00446606		400	3.363	0		400	3.364	0		400	3.362	0		400	3.365	0
401	3.368	0		401	3.366	0.0020548		401	3.366	0		401	3.368	0		401	3.365	0		401	3.368	0
402	3.371	0		402	3.37	0.000757334		402	3.37	0		402	3.371	0		402	3.369	0		402	3.371	0
403	3.375	0		403	3.373	0.000223601		403	3.373	0		403	3.374	0		403	3.372	0		403	3.374	0
404	3.378	0		404	3.376	5.2885e-05		404	3.376	0		404	3.378	0		404	3.375	0		404	3.378	0
405	3.381	0		405	3.379	0		405	3.38	0		405	3.381	0		405	3.379	0		405	3.381	0
406	3.385	0		406	3.383	0		406	3.383	0		406	3.384	0		406	3.382	0		406	3.384	0
407	3.388	0		407	3.386	0		407	3.386	0		407	3.388	0		407	3.385	0		407	3.388	0
408	3.391	0		408	3.389	0		408	3.39	0		408	3.391	0		408	3.388	0		408	3.391	0
409	3.394	0		409	3.393	0		409	3.393	0		409	3.394	0		409	3.392	0		409	3.394	0
410	3.398	0		410	3.396	0		410	3.396	0		410	3.398	0		410	3.395	0		410	3.398	0
411	3.401	0		411	3.399	0		411	3.4	0		411	3.401	0		411	3.398	0		411	3.401	0
412	3.404	0		412	3.403	0		412	3.403	0		412	3.404	0		412	3.402	0		412	3.404	0
413	3.408	0		413	3.406	0		413	3.406	0		413	3.407	0		413	3.405	0		413	3.408	0
414	3.411	0		414	3.409	0		414	3.409	0		414	3.411	0		414	3.408	0		414	3.411	0
415	3.414	0		415	3.412	0		415	3.413	0		415	3.414	0		415	3.412	0		415	3.414	0
416	3.418	0		416	3.416	0		416	3.416	0		416	3.417	0		416	3.415	0		416	3.417	0
417	3.421	0		417	3.419	0		417	3.419	0		417	3.421	0		417	3.418	0		417	3.421	0
418	3.424	0		418	3.422	0		418	3.423	0		418	3.424	0		418	3.422	0		418	3.424	0
419	3.427	0		419	3.426	0		419	3.426	0		419	3.427	0		419	3.425	0		419	3.427	0
420	3.431	0		420	3.429	0		420	3.429	0		420	3.431	0		420	3.428	0		420	3.431	0
421	3.434	0		421	3.432	0		421	3.433	0		421	3.434	0		421	3.431	0		421	3.434	0
422	3.437	0		422	3.436	0		422	3.436	0		422	3.437	0		422	3.435	0		422	3.437	0
423	3.441	0		423	3.439	0		423	3.439	0		423	3.441	0		423	3.438	0		423	3.441	0
424	3.444	0		424	3.442	0		424	3.442	0		424	3.444	0		424	3.441	0		424	3.444	0
425	3.447	0		425	3.446	0		425	3.446	0		425	3.447	0		425	3.445	0		425	3.447	0
426	3.451	0		426	3.449	0		426	3.449	0		426	3.45	0		426	3.448	0		426	3.45	0
427	3.454	0		427	3.452	0		427	3.452	0		427	3.454	0		427	3.451	0		427	3.454	0
428	3.457	0		428	3.455	0		428	3.456	0		428	3.457	0		428	3.455	0		428	3.457	0
429	3.461	0		429	3.459	0		429	3.459	0		429	3.46	0		429	3.458	0		429	3.46	0
430	3.464	0		430	3.462	0		430	3.462	0		430	3.464	0		430	3.461	0		430	3.464	0
431	3.467	0		431	3.465	0		431	3.466	0		431	3.467	0		431	3.465	0		431	3.467	0
432	3.47	0		432	3.469	0		432	3.469	0		432	3.47	0		432	3.468	0		432	3.47	0
433	3.474	0		433	3.472	0		433	3.472	0		433	3.474	0		433	3.471	0		433	3.474	0
434	3.477	0		434	3.475	0		434	3.476	0		434	3.477	0		434	3.474	0		434	3.477	0
435	3.48	0		435	3.479	0		435	3.479	0		435	3.48	0		435	3.478	0		435	3.48	0
436	3.484	0		436	3.482	0		436	3.482	0		436	3.483	0		436	3.481	0		436	3.484	0
437	3.487	0		437	3.485	0		437	3.485	0		437	3.487	0		437	3.484	0		437	3.487	0
438	3.49	0		438	3.488	0		438	3.489	0		438	3.49	0		438	3.488	0		438	3.49	0
439	3.494	0		439	3.492	0		439	3.492	0		439	3.493	0		439	3.491	0		439	3.493	0
440	3.497	0		440	3.495	0		440	3.495	0		440	3.497	0		440	3.494	0		440	3.497	0
441	3.5	0		441	3.498	0		441	3.499	0		441	3.5	0		441	3.498	0		441	3.5	0
442	3.504	0		442	3.502	0		442	3.502	0		442	3.503	0		442	3.501	0		442	3.503	0
443	3.507	0		443	3.505	0		443	3.505	0		443	3.507	0		443	3.504	0		443	3.507	0
444	3.51	0		444	3.508	0		444	3.509	0		444	3.51	0		444	3.507	0		444	3.51	0
445	3.513	0		445	3.512	0		445	3.512	0		445	3.513	0		445	3.511	0		445	3.513	0
446	3.517	0		446	3.515	0		446	3.515	0		446	3.517	0		446	3.514	0		446	3.517	0
447	3.52	0		447	3.518	0		447	3.519	0		447	3.52	0		447	3.517	0		447	3.52	0
448	3.523	0		448	3.522	0		448	3.522	0		448	3.523	0		448	3.521	0		448	3.523	0
449	3.527	0		449	3.525	0		449	3.525	0		449	3.526	0		449	3.524	0		449	3.527	0
450	3.53	0		450	3.528	0		450	3.528	0		450	3.53	0		450	3.527	0		450	3.53	0
451	3.533	0		451	3.531	0		451	3.532	0		451	3.533	0		451	3.531	0		451	3.533	0
452	3.537	0		452	3.535	0		452	3.535	0		452	3.536	0		452	3.534	0		452	3.536	0
453	3.54	0		453	3.538	0		453	3.538	0		453	3.54	0		453	3.537	0		453	3.54	0
454	3.543	0		454	3.541	0		454	3.542	0		454	3.543	0		454	3.541	0		454	3.543	0
455	3.547	0		455	3.545	0		455	3.545	0		455	3.546	0		455	3.544	0		455	3.546	0
456	3.55	0		456	3.548	0		456	3.548	0		456	3.55	8.90564e-05		456	3.547	0		456	3.55	0
457	3.553	0		457	3.551	0		457	3.552	0		457	3.553	0.000376537		457	3.55	0		457	3.553	0
458	3.556	0		458	3.555	0		458	3.555	0		458	3.556	0.00127532		458	3.554	0		458	3.556	0
459	3.56	0		459	3.558	0		459	3.558	0		459	3.56	0.00346022		459	3.557	0		459	3.56	0
460	3.563	0		460	3.561	0		460	3.561	0		460	3.563	0.00752068		460	3.56	0		460	3.563	0
461	3.566	0		461	3.565	0		461	3.565	0		461	3.566	0.0130943		461	3.564	0		461	3.566	0
462	3.57	0		462	3.568	0		462	3.568	0		462	3.569	0.0182631		462	3.567	0		462	3.569	0
463	3.573	0		463	3.571	0		463	3.571	0		463	3.573	0.0204052		463	3.57	0		463	3.573	0
464	3.576	0		464	3.574	0		464	3.575	0		464	3.576	0.0182631		464	3.574	0		464	3.576	0
465	3.58	0		465	3.578	0		465	3.578	0		465	3.579	0.0130943		465	3.577	0		465	3.579	0
466	3.583	0		466	3.581	0		466	3.581	0		466	3.583	0.00752068		466	3.58	0		466	3.583	0
467	3.586	0		467	3.584	0		467	3.585	0		467	3.586	0.00346022		467	3.584	0		467	3.586	0
468	3.589	0		468	3.588	0		468	3.588	0		468	3.589	0.00127532		468	3.587	0		468	3.589	0
469	3.593	0		469	3.591	0		469	3.591	0		469	3.593	0.000376537		469	3.59	0		469	3.593	0
470	3.596	0		470	3.594	0		470	3.595	0		470	3.596	8.90564e-05		470	3.593	0		470	3.596	0
471	3.599	0		471	3.598	0		471	3.598	0		471	3.599	0		471	3.597	0		471	3.599	0
472	3.603	0		472	3.601	0		472	3.601	0		472	3.602	0		472	3.6	0		472	3.603	0
473	3.606	0		473	3.604	0		473	3.604	0		473	3.606	0		473	3.603	0		473	3.606	0
474	3.609	0		474	3.607	0		474	3.608	0		474	3.609	0		474	3.607	0		474	3.609	0
475	3.613	0		475	3.611	0		475	3.611	0		475	3.612	0		475	3.61	0		475	3.612	0
476	3.616	0		476	3.614	0		476	3.614	0		476	3.616	0		476	3.613	0		476	3.616	0
477	3.619	0		477	3.617	0		477	3.618	0		477	3.619	0		477	3.617	0		477	3.619	0
478	3.623	0		478	3.621	0		478	3.621	0		478	3.622	0		478	3.62	0		478	3.622	0
479	3.626	0		479	3.624	0		479	3.624	0		479	3.626	0		479	3.623	0		479	3.626	0
480	3.629	0		480	3.627	0		480	3.628	0		480	3.629	0		480	3.626	0		480	3.629	0
481	3.632	0		481	3.631	0		481	3.631	0		481	3.632	0		481	3.63	0		481	3.632	0
482	3.636	0		482	3.634	0		482	3.634	0		482	3.636	0		482	3.633	0		482	3.636	0
483	3.639	0		483	3.637	0		483	3.638	0		483	3.639	0		483	3.636	0		483	3.639	0
484	3.642	0		484	3.641	0		484	3.641	0		484	3.642	0		484	3.64	0		484	3.642	0
485	3.646	0		485	3.644	0		485	3.644	0		485	3.645	0		485	3.643	0		485	3.646	0
486	3.649	0		486	3.647	0		486	3.647	0		486	3.649	0		486	3.646	0		486	3.649	0
487	3.652	0		487	3.65	0		487	3.651	0		487	3.652	0		487	3.65	0		487	3.652	0
488	3.656	0		488	3.654	0		488	3.654	0		488	3.655	0		488	3.653	0		488	3.655	0
489	3.659	0		489	3.657	0		489	3.657	0		489	3.659	0		489	3.656	0		489	3.659	0
490	3.662	0		490	3.66	0		490	3.661	0		490	3.662	0		490	3.66	0		490	3.662	0
491	3.666	0		491	3.664	0		491	3.664	0		491	3.665	0		491	3.663	0		491	3.665	0
492	3.669	0		492	3.667	0		492	3.667	0		492	3.669	0		492	3.666	0		492	3.669	0
493	3.672	0		493	3.67	0		493	3.671	0		493	3.672	0		493	3.669	0		493	3.672	0
494	3.675	0		494	3.674	0		494	3.674	0		494	3.675	0		494	3.673	0		494	3.675	0
495	3.679	0		495	3.677	0		495	3.677	0		495	3.679	0		495	3.676	0		495	3.679	0
496	3.682	0		496	3.68	0		496	3.68	0		496	3.682	0		496	3.679	0		496	3.682	0
497	3.685	0		497	3.684	0		497	3.684	0		497	3.685	0		497	3.683	0		497	3.685	0
498	3.689	0		498	3.687	0		498	3.687	0		498	3.688	0		498	3.686	0		498	3.688	0
499	3.692	0		499	3.69	0		499	3.69	0		499	3.692	0		499	3.689	0		499	3.692	0
500	3.695	0		500	3.693	0		500	3.694	0		500	3.695	0		500	3.693	0		500	3.695	0
501	3.699	0		501	3.697	0		501	3.697	0		501	3.698	0		501	3.696	0		501	3.698	0
502	3.702	0		502	3.7	0		502	3.7	0		502	3.702	0		502	3.699	0		502	3.702	0
503	3.705	0		503	3.703	0		503	3.704	0		503	3.705	0		503	3.703	0		503	3.705	0
504	3.708	0		504	3.707	0		504	3.707	0		504	3.708	0		504	3.706	0		504	3.708	0
505	3.712	0		505	3.71	0		505	3.71	0		505	3.712	0		505	3.709	0		505	3.712	0
506	3.715	0		506	3.713	0		506	3.714	0		506	3.715	0		506	3.712	0		506	3.715	0
507	3.718	0		507	3.717	0		507	3.717	0		507	3.718	0		507	3.716	0		507	3.718	0
508	3.722	0		508	3.72	0		508	3.72	0		508	3.721	0		508	3.719	0		508	3.722	0
509	3.725	0		509	3.723	0		509	3.723	0		509	3.725	0		509	3.722	0		509	3.725	0
510	3.728	0		510	3.726	0		510	3.727	0		510	3.728	0		510	3.726	0		510	3.728	0
511	3.732	0		511	3.73	0		511	3.73	0		511	3.731	0		511	3.729	0		511	3.731	0
512	3.735	0		512	3.733	0		512	3.733	0		512	3.735	0		512	3.732	0		512	3.735	0
513	3.738	0		513	3.736	0		513	3.737	0		513	3.738	0		513	3.736	0		513	3.738	0
514	3.742	0		514	3.74	0		514	3.74	0		514	3.741	0		514	3.739	0		514	3.741	0
515	3.745	0		515	3.743	0		515	3.743	0		515	3.745	0		515	3.742	0		515	3.745	0
516	3.748	0		516	3.746	0		516	3.747	0		516	3.748	0		516	3.745	6.69089918843704E-08		516	3.748	0
517	3.751	0		517	3.75	0		517	3.75	0		517	3.751	0		517	3.749	5.65792104804085E-07		517	3.751	0
518	3.755	0		518	3.753	0		518	3.753	0		518	3.755	0		518	3.752	3.11243221590264E-06		518	3.755	0
519	3.758	0		519	3.756	0		519	3.757	0		519	3.758	0		519	3.755	1.33017658748248E-05		519	3.758	0
520	3.761	0		520	3.76	0		520	3.76	0		520	3.761	0		520	3.759	4.7005436967541E-05		520	3.761	0
521	3.765	0		521	3.763	0		521	3.763	0		521	3.764	0		521	3.762	0.000141913		521	3.765	0
522	3.768	0		522	3.766	0		522	3.766	0		522	3.768	0		522	3.765	0.000373473		522	3.768	0
523	3.771	0		523	3.769	0		523	3.77	0		523	3.771	0		523	3.769	0.000867536		523	3.771	0
524	3.775	0		524	3.773	0		524	3.773	0		524	3.774	0		524	3.772	0.00179172		524	3.774	0
525	3.778	0		525	3.776	0		525	3.776	0		525	3.778	0		525	3.775	0.00330263		525	3.778	0
526	3.781	0		526	3.779	0		526	3.78	0		526	3.781	0		526	3.779	0.00544278		526	3.781	0
527	3.785	0		527	3.783	0		527	3.783	0		527	3.784	0		527	3.782	0.00802527		527	3.784	0
528	3.788	0		528	3.786	0		528	3.786	0		528	3.788	0		528	3.785	0.0105898		528	3.788	0
529	3.791	0		529	3.789	0		529	3.79	0		529	3.791	0		529	3.788	0.0125066		529	3.791	0
530	3.794	0		530	3.793	0		530	3.793	0		530	3.794	0		530	3.792	0.0132197		530	3.794	0
531	3.798	0		531	3.796	0		531	3.796	0		531	3.798	0		531	3.795	0.0125066		531	3.798	0
532	3.801	0		532	3.799	0		532	3.799	0		532	3.801	0		532	3.798	0.0105898		532	3.801	0
533	3.804	0		533	3.803	0		533	3.803	0		533	3.804	0		533	3.802	0.00802527		533	3.804	0
534	3.808	0		534	3.806	0		534	3.806	0		534	3.807	0		534	3.805	0.00544278		534	3.807	0
535	3.811	0		535	3.809	0		535	3.809	0		535	3.811	0		535	3.808	0.00330263		535	3.811	0
536	3.814	0		536	3.812	0		536	3.813	0		536	3.814	0		536	3.812	0.00179172		536	3.814	0
537	3.818	0		537	3.816	0		537	3.816	0		537	3.817	0		537	3.815	0.000867536		537	3.817	0
538	3.821	0		538	3.819	0		538	3.819	0		538	3.821	0		538	3.818	0.000373473		538	3.821	0
539	3.824	0		539	3.822	0		539	3.823	0		539	3.824	0		539	3.822	0.000141913		539	3.824	0
540	3.827	0		540	3.826	0		540	3.826	0		540	3.827	0		540	3.825	4.7005436967541E-05		540	3.827	0
541	3.831	0		541	3.829	0		541	3.829	0		541	3.831	0		541	3.828	1.33017658748248E-05		541	3.831	0
542	3.834	0		542	3.832	0		542	3.833	0		542	3.834	0		542	3.831	3.11243221590264E-06		542	3.834	0
543	3.837	0		543	3.836	0		543	3.836	0		543	3.837	0		543	3.835	5.65792104804085E-07		543	3.837	0
544	3.841	0		544	3.839	0		544	3.839	0		544	3.84	0		544	3.838	6.69089918843704E-08		544	3.841	0
545	3.844	0		545	3.842	0		545	3.842	0		545	3.844	0		545	3.841	0		545	3.844	0
546	3.847	0		546	3.845	0		546	3.846	0		546	3.847	0		546	3.845	0		546	3.847	0
547	3.851	0		547	3.849	0		547	3.849	0		547	3.85	0		547	3.848	0		547	3.85	0
548	3.854	0		548	3.852	0		548	3.852	0		548	3.854	0		548	3.851	0		548	3.854	0
549	3.857	0		549	3.855	0		549	3.856	0		549	3.857	0		549	3.855	0		549	3.857	0
550	3.861	0		550	3.859	0		550	3.859	0		550	3.86	0		550	3.858	0		550	3.86	0
551	3.864	0		551	3.862	0		551	3.862	0		551	3.864	0		551	3.861	0		551	3.864	0
552	3.867	0		552	3.865	0		552	3.866	0		552	3.867	0		552	3.864	0		552	3.867	0
553	3.87	0		553	3.869	0		553	3.869	0		553	3.87	0		553	3.868	0		553	3.87	0
554	3.874	0		554	3.872	0		554	3.872	0		554	3.874	0		554	3.871	0		554	3.874	0
555	3.877	0		555	3.875	0		555	3.875	0		555	3.877	0		555	3.874	0		555	3.877	0
556	3.88	0		556	3.879	0		556	3.879	0		556	3.88	0		556	3.878	0		556	3.88	0
557	3.884	0		557	3.882	0		557	3.882	0		557	3.883	0		557	3.881	0		557	3.884	0
558	3.887	0		558	3.885	0		558	3.885	0		558	3.887	0		558	3.884	0		558	3.887	0
559	3.89	0		559	3.888	0		559	3.889	0		559	3.89	0		559	3.888	0		559	3.89	0
560	3.894	0		560	3.892	0		560	3.892	0		560	3.893	0		560	3.891	0		560	3.893	0
561	3.897	0		561	3.895	0		561	3.895	0		561	3.897	0		561	3.894	0		561	3.897	0
562	3.9	0		562	3.898	0		562	3.899	0		562	3.9	0		562	3.898	0		562	3.9	0
563	3.903	0		563	3.902	0		563	3.902	0		563	3.903	0		563	3.901	0		563	3.903	0
564	3.907	0		564	3.905	0		564	3.905	0		564	3.907	0		564	3.904	0		564	3.907	0
565	3.91	0		565	3.908	0		565	3.909	0		565	3.91	0		565	3.907	0		565	3.91	0
566	3.913	0		566	3.912	0		566	3.912	0		566	3.913	0		566	3.911	0		566	3.913	0
567	3.917	0		567	3.915	0		567	3.915	0		567	3.917	0		567	3.914	0		567	3.917	0
568	3.92	0		568	3.918	0		568	3.918	0		568	3.92	0		568	3.917	0		568	3.92	0
569	3.923	0		569	3.922	0		569	3.922	0		569	3.923	0		569	3.921	0		569	3.923	0
570	3.927	0		570	3.925	0		570	3.925	0		570	3.926	0		570	3.924	0		570	3.926	0
571	3.93	0		571	3.928	0		571	3.928	0		571	3.93	0		571	3.927	0		571	3.93	0
572	3.933	0		572	3.931	0		572	3.932	0		572	3.933	0		572	3.931	0		572	3.933	0
573	3.937	0		573	3.935	0		573	3.935	0		573	3.936	0		573	3.934	0		573	3.936	0
574	3.94	0		574	3.938	0		574	3.938	0		574	3.94	0		574	3.937	0		574	3.94	0
575	3.943	0		575	3.941	0		575	3.942	0		575	3.943	0		575	3.941	0		575	3.943	0
576	3.946	0		576	3.945	0		576	3.945	0		576	3.946	0		576	3.944	0		576	3.946	0
577	3.95	0		577	3.948	0		577	3.948	0		577	3.95	0		577	3.947	0		577	3.95	0
578	3.953	0		578	3.951	0		578	3.952	0		578	3.953	0		578	3.95	0		578	3.953	0
579	3.956	0		579	3.955	0		579	3.955	0		579	3.956	0		579	3.954	0		579	3.956	0
580	3.96	0		580	3.958	0		580	3.958	0		580	3.959	0		580	3.957	0		580	3.96	0
581	3.963	0		581	3.961	0		581	3.961	0		581	3.963	0		581	3.96	0		581	3.963	0
582	3.966	0		582	3.964	0		582	3.965	0		582	3.966	0		582	3.964	0		582	3.966	0
583	3.97	0		583	3.968	0		583	3.968	0		583	3.969	0		583	3.967	0		583	3.969	0
584	3.973	0		584	3.971	0		584	3.971	0		584	3.973	0		584	3.97	0		584	3.973	0
585	3.976	0		585	3.974	0		585	3.975	0		585	3.976	0		585	3.974	0		585	3.976	0
586	3.98	0		586	3.978	0		586	3.978	0		586	3.979	0		586	3.977	0		586	3.979	0
587	3.983	0		587	3.981	0		587	3.981	0		587	3.983	0		587	3.98	0		587	3.983	0
588	3.986	0		588	3.984	0		588	3.985	0		588	3.986	0		588	3.983	0		588	3.986	0
589	3.989	0		589	3.988	0		589	3.988	0		589	3.989	0		589	3.987	0		589	3.989	0
590	3.993	0		590	3.991	0		590	3.991	0		590	3.993	0		590	3.99	0		590	3.993	0
591	3.996	0		591	3.994	0		591	3.994	0		591	3.996	0		591	3.993	0		591	3.996	0
592	3.999	0		592	3.998	0		592	3.998	0		592	3.999	0		592	3.997	0		592	3.999	0
593	4.003	0		593	4.001	0		593	4.001	0		593	4.002	0		593	4	0		593	4.002	0
594	4.006	0		594	4.004	0		594	4.004	0		594	4.006	0		594	4.003	0		594	4.006	0
595	4.009	0		595	4.007	0		595	4.008	0		595	4.009	0		595	4.007	0		595	4.009	0
596	4.013	0		596	4.011	0		596	4.011	0		596	4.012	0		596	4.01	0		596	4.012	0
597	4.016	0		597	4.014	0		597	4.014	0		597	4.016	0		597	4.013	0		597	4.016	0
598	4.019	0		598	4.017	0		598	4.018	0		598	4.019	0		598	4.017	0		598	4.019	0
599	4.022	0		599	4.021	0		599	4.021	0		599	4.022	0		599	4.02	0		599	4.022	0
600	4.026	0		600	4.024	0		600	4.024	0		600	4.026	0		600	4.023	0		600	4.026	0
601	4.029	0		601	4.027	0		601	4.028	0		601	4.029	0		601	4.026	0		601	4.029	0
602	4.032	0		602	4.031	0		602	4.031	0		602	4.032	0		602	4.03	0		602	4.032	0
603	4.036	0		603	4.034	0		603	4.034	0		603	4.035	0		603	4.033	0		603	4.036	0
604	4.039	0		604	4.037	0		604	4.037	0		604	4.039	0		604	4.036	0		604	4.039	0
605	4.042	0		605	4.04	0		605	4.041	0		605	4.042	0		605	4.04	0		605	4.042	0
606	4.046	0		606	4.044	0		606	4.044	0		606	4.045	0		606	4.043	0		606	4.045	0
607	4.049	0		607	4.047	0		607	4.047	0		607	4.049	0		607	4.046	0		607	4.049	0
608	4.052	0		608	4.05	0		608	4.051	0		608	4.052	0		608	4.05	0		608	4.052	0
609	4.056	0		609	4.054	0		609	4.054	0		609	4.055	0		609	4.053	0		609	4.055	0
610	4.059	0		610	4.057	0		610	4.057	0		610	4.059	0		610	4.056	0		610	4.059	0
611	4.062	0		611	4.06	0		611	4.061	0		611	4.062	0		611	4.059	0		611	4.062	0
612	4.065	0		612	4.064	0		612	4.064	0		612	4.065	0		612	4.063	0		612	4.065	0
613	4.069	0		613	4.067	0		613	4.067	0		613	4.069	0		613	4.066	0		613	4.069	0
614	4.072	0		614	4.07	0		614	4.071	0		614	4.072	0		614	4.069	0		614	4.072	0
615	4.075	0		615	4.074	0		615	4.074	0		615	4.075	0		615	4.073	0		615	4.075	0
616	4.079	0		616	4.077	0		616	4.077	0		616	4.078	0		616	4.076	0		616	4.079	0
617	4.082	0		617	4.08	0		617	4.08	0		617	4.082	0		617	4.079	0		617	4.082	0
618	4.085	0		618	4.083	0		618	4.084	0		618	4.085	0		618	4.083	0		618	4.085	0
619	4.089	0		619	4.087	0		619	4.087	0		619	4.088	0		619	4.086	0		619	4.088	0
620	4.092	0		620	4.09	0		620	4.09	0		620	4.092	0		620	4.089	0		620	4.092	0
621	4.095	0		621	4.093	0		621	4.094	0		621	4.095	0		621	4.093	0		621	4.095	0
622	4.099	0		622	4.097	0		622	4.097	0		622	4.098	0		622	4.096	0		622	4.098	0
623	4.102	0		623	4.1	0		623	4.1	0		623	4.102	0		623	4.099	0		623	4.102	0
624	4.105	0		624	4.103	0		624	4.104	0		624	4.105	0		624	4.102	0		624	4.105	0
625	4.108	0		625	4.107	0		625	4.107	0		625	4.108	0		625	4.106	0		625	4.108	0
626	4.112	0		626	4.11	0		626	4.11	0		626	4.112	0		626	4.109	0		626	4.112	0
627	4.115	0		627	4.113	0		627	4.113	0		627	4.115	0		627	4.112	0		627	4.115	0
628	4.118	0		628	4.117	0		628	4.117	0		628	4.118	0		628	4.116	0		628	4.118	0
629	4.122	0		629	4.12	0		629	4.12	0		629	4.121	0		629	4.119	0		629	4.121	0
630	4.125	0		630	4.123	0		630	4.123	0		630	4.125	0		630	4.122	0		630	4.125	0
631	4.128	0		631	4.126	0		631	4.127	0		631	4.128	0		631	4.126	0		631	4.128	0
632	4.132	0		632	4.13	0		632	4.13	0		632	4.131	0		632	4.129	0		632	4.131	0
633	4.135	0		633	4.133	0		633	4.133	0		633	4.135	0		633	4.132	0		633	4.135	0
634	4.138	0		634	4.136	0		634	4.137	0		634	4.138	0		634	4.136	0		634	4.138	0
635	4.141	0		635	4.14	0		635	4.14	0		635	4.141	0		635	4.139	0		635	4.141	0
636	4.145	0		636	4.143	0		636	4.143	0		636	4.145	0		636	4.142	0		636	4.145	0
637	4.148	0		637	4.146	0		637	4.147	0		637	4.148	0		637	4.145	0		637	4.148	0
638	4.151	0		638	4.15	0		638	4.15	0		638	4.151	0		638	4.149	0		638	4.151	0
639	4.155	0		639	4.153	0		639	4.153	0		639	4.154	0		639	4.152	0		639	4.155	0
640	4.158	0		640	4.156	0		640	4.156	0		640	4.158	0		640	4.155	0		640	4.158	0
641	4.161	0		641	4.159	0		641	4.16	0		641	4.161	0		641	4.159	0		641	4.161	0
642	4.165	0		642	4.163	0		642	4.163	0		642	4.164	0		642	4.162	0		642	4.164	0
643	4.168	0		643	4.166	0		643	4.166	0		643	4.168	0		643	4.165	0		643	4.168	0
644	4.171	0		644	4.169	0		644	4.17	0		644	4.171	0		644	4.169	0		644	4.171	0
645	4.175	0		645	4.173	0		645	4.173	0		645	4.174	0		645	4.172	0		645	4.174	0
646	4.178	0		646	4.176	0		646	4.176	0		646	4.178	0		646	4.175	0		646	4.178	0
647	4.181	0		647	4.179	0		647	4.18	0		647	4.181	0		647	4.178	0		647	4.181	0
648	4.184	0		648	4.183	0		648	4.183	0		648	4.184	0		648	4.182	0		648	4.184	0
649	4.188	0		649	4.186	0		649	4.186	0		649	4.188	0		649	4.185	0		649	4.188	0
650	4.191	0		650	4.189	0		650	4.19	0		650	4.191	0		650	4.188	0		650	4.191	0
651	4.194	0		651	4.193	0		651	4.193	0		651	4.194	0		651	4.192	0		651	4.194	0
652	4.198	0		652	4.196	0		652	4.196	0		652	4.197	0		652	4.195	0		652	4.198	0
653	4.201	0		653	4.199	0		653	4.199	0		653	4.201	0		653	4.198	0		653	4.201	0
654	4.204	0		654	4.202	0		654	4.203	0		654	4.204	0		654	4.202	0		654	4.204	0
655	4.208	0		655	4.206	0		655	4.206	0		655	4.207	0		655	4.205	0		655	4.207	0
656	4.211	0		656	4.209	0		656	4.209	0		656	4.211	0		656	4.208	0		656	4.211	0
657	4.214	0		657	4.212	0		657	4.213	0		657	4.214	0		657	4.212	0		657	4.214	0
658	4.218	0		658	4.216	0		658	4.216	0		658	4.217	0		658	4.215	0		658	4.217	0
659	4.221	0		659	4.219	0		659	4.219	0		659	4.221	0		659	4.218	0		659	4.221	0
660	4.224	0		660	4.222	0		660	4.223	0		660	4.224	0		660	4.221	0		660	4.224	0
661	4.227	0		661	4.226	0		661	4.226	0		661	4.227	0		661	4.225	0		661	4.227	0
662	4.231	0		662	4.229	0		662	4.229	0		662	4.231	0		662	4.228	0		662	4.231	0
663	4.234	0		663	4.232	0		663	4.232	0		663	4.234	0		663	4.231	0		663	4.234	0
664	4.237	0		664	4.236	0		664	4.236	0		664	4.237	0		664	4.235	0		664	4.237	0
665	4.241	0		665	4.239	0		665	4.239	0		665	4.24	0		665	4.238	0		665	4.24	0
666	4.244	0		666	4.242	0		666	4.242	0		666	4.244	0		666	4.241	0		666	4.244	0
667	4.247	0		667	4.245	0		667	4.246	0		667	4.247	0		667	4.245	0		667	4.247	0
668	4.251	0		668	4.249	0		668	4.249	0		668	4.25	0		668	4.248	0		668	4.25	0
669	4.254	0		669	4.252	0		669	4.252	0		669	4.254	0		669	4.251	0		669	4.254	0
670	4.257	0		670	4.255	0		670	4.256	0		670	4.257	0		670	4.255	0		670	4.257	0
671	4.26	0		671	4.259	0		671	4.259	0		671	4.26	0		671	4.258	0		671	4.26	0
672	4.264	0		672	4.262	0		672	4.262	0		672	4.264	0		672	4.261	0		672	4.264	0
673	4.267	0		673	4.265	0		673	4.266	0		673	4.267	0		673	4.264	0		673	4.267	0
674	4.27	0		674	4.269	0		674	4.269	0		674	4.27	0		674	4.268	0		674	4.27	0
675	4.274	0		675	4.272	0		675	4.272	0		675	4.273	0		675	4.271	0		675	4.274	0
676	4.277	0		676	4.275	0		676	4.275	0		676	4.277	0		676	4.274	0		676	4.277	0
677	4.28	0		677	4.278	0		677	4.279	0		677	4.28	0		677	4.278	0		677	4.28	0
678	4.284	0		678	4.282	0		678	4.282	0		678	4.283	0		678	4.281	0		678	4.283	0
679	4.287	0		679	4.285	0		679	4.285	0		679	4.287	0		679	4.284	0		679	4.287	0
680	4.29	0		680	4.288	0		680	4.289	0		680	4.29	0		680	4.288	0		680	4.29	0
681	4.294	0		681	4.292	0		681	4.292	0		681	4.293	0		681	4.291	0		681	4.293	0
682	4.297	0		682	4.295	0		682	4.295	0		682	4.297	0		682	4.294	0		682	4.297	0
683	4.3	0		683	4.298	0		683	4.299	0		683	4.3	0		683	4.297	0		683	4.3	0
684	4.303	0		684	4.302	0		684	4.302	0		684	4.303	0		684	4.301	0		684	4.303	0
685	4.307	0		685	4.305	0		685	4.305	0		685	4.307	0		685	4.304	0		685	4.307	0
686	4.31	0		686	4.308	0		686	4.309	0		686	4.31	0		686	4.307	0		686	4.31	0
687	4.313	0		687	4.312	0		687	4.312	0		687	4.313	0		687	4.311	0		687	4.313	0
688	4.317	0		688	4.315	0		688	4.315	0		688	4.316	0		688	4.314	0		688	4.316	0
689	4.32	0		689	4.318	0		689	4.318	0		689	4.32	0		689	4.317	0		689	4.32	0
690	4.323	0		690	4.321	0		690	4.322	0		690	4.323	0		690	4.321	0		690	4.323	0
691	4.327	0		691	4.325	0		691	4.325	0		691	4.326	0		691	4.324	0		691	4.326	0
692	4.33	0		692	4.328	0		692	4.328	0		692	4.33	0		692	4.327	0		692	4.33	0
693	4.333	0		693	4.331	0		693	4.332	0		693	4.333	0		693	4.331	0		693	4.333	0
694	4.337	0		694	4.335	0		694	4.335	0		694	4.336	0		694	4.334	0		694	4.336	0
695	4.34	0		695	4.338	0		695	4.338	0		695	4.34	0		695	4.337	0		695	4.34	0
696	4.343	0		696	4.341	0		696	4.342	0		696	4.343	0		696	4.34	0		696	4.343	0
697	4.346	0		697	4.345	0		697	4.345	0		697	4.346	0		697	4.344	0		697	4.346	0
698	4.35	0		698	4.348	0		698	4.348	0		698	4.35	0		698	4.347	0		698	4.35	0
699	4.353	0		699	4.351	0		699	4.351	0		699	4.353	0		699	4.35	0		699	4.353	0
700	4.356	0		700	4.354	0		700	4.355	0		700	4.356	0		700	4.354	0		700	4.356	0
701	4.36	0		701	4.358	0		701	4.358	0		701	4.359	0		701	4.357	0		701	4.359	0
702	4.363	0		702	4.361	0		702	4.361	0		702	4.363	0		702	4.36	0		702	4.363	0
703	4.366	0		703	4.364	0		703	4.365	0		703	4.366	0		703	4.364	0		703	4.366	0
704	4.37	0		704	4.368	0		704	4.368	0		704	4.369	0		704	4.367	0		704	4.369	0
705	4.373	0		705	4.371	0		705	4.371	0		705	4.373	0		705	4.37	0		705	4.373	0
706	4.376	0		706	4.374	0		706	4.375	0		706	4.376	0		706	4.374	0		706	4.376	0
707	4.379	0		707	4.378	0		707	4.378	0		707	4.379	0		707	4.377	0		707	4.379	0
708	4.383	0		708	4.381	0		708	4.381	0		708	4.383	0		708	4.38	0		708	4.383	0
709	4.386	0		709	4.384	0		709	4.385	0		709	4.386	0		709	4.383	0		709	4.386	0
710	4.389	0		710	4.388	0		710	4.388	0		710	4.389	0		710	4.387	0		710	4.389	0
711	4.393	0		711	4.391	0		711	4.391	0		711	4.392	0		711	4.39	0		711	4.393	0
712	4.396	0		712	4.394	0		712	4.394	0		712	4.396	0		712	4.393	0		712	4.396	0
713	4.399	0		713	4.397	0		713	4.398	0		713	4.399	0		713	4.397	0		713	4.399	0
714	4.403	0		714	4.401	0		714	4.401	0		714	4.402	0		714	4.4	0		714	4.402	0
715	4.406	0		715	4.404	0		715	4.404	0		715	4.406	0		715	4.403	0		715	4.406	0
716	4.409	0		716	4.407	0		716	4.408	0		716	4.409	0		716	4.407	0		716	4.409	0
717	4.413	0		717	4.411	0		717	4.411	0		717	4.412	0		717	4.41	0		717	4.412	0
718	4.416	0		718	4.414	0		718	4.414	0		718	4.416	0		718	4.413	0		718	4.416	0
719	4.419	0		719	4.417	0		719	4.418	0		719	4.419	0		719	4.416	0		719	4.419	0
720	4.422	0		720	4.421	0		720	4.421	0		720	4.422	0		720	4.42	0		720	4.422	0
721	4.426	0		721	4.424	0		721	4.424	0		721	4.426	0		721	4.423	0		721	4.426	0
722	4.429	0		722	4.427	0		722	4.428	0		722	4.429	0		722	4.426	0		722	4.429	0
723	4.432	0		723	4.431	0		723	4.431	0		723	4.432	0		723	4.43	0		723	4.432	0
724	4.436	0		724	4.434	0		724	4.434	0		724	4.435	0		724	4.433	0		724	4.436	0
725	4.439	0		725	4.437	0		725	4.437	0		725	4.439	0		725	4.436	0		725	4.439	0
726	4.442	0		726	4.44	0		726	4.441	0		726	4.442	0		726	4.44	0		726	4.442	0
727	4.446	0		727	4.444	0		727	4.444	0		727	4.445	0		727	4.443	0		727	4.445	0
728	4.449	0		728	4.447	0		728	4.447	0		728	4.449	0		728	4.446	0		728	4.449	0
729	4.452	0		729	4.45	0		729	4.451	0		729	4.452	0		729	4.45	0		729	4.452	0
730	4.456	0		730	4.454	0		730	4.454	0		730	4.455	0		730	4.453	0		730	4.455	0
731	4.459	0		731	4.457	0		731	4.457	0		731	4.459	0		731	4.456	0		731	4.459	0
732	4.462	0		732	4.46	0		732	4.461	0		732	4.462	0		732	4.459	0		732	4.462	0
733	4.465	0		733	4.464	0		733	4.464	0		733	4.465	0		733	4.463	0		733	4.465	0
734	4.469	0		734	4.467	0		734	4.467	0		734	4.469	0		734	4.466	0		734	4.469	0
735	4.472	0		735	4.47	0		735	4.47	0		735	4.472	0		735	4.469	0		735	4.472	0
736	4.475	0		736	4.474	0		736	4.474	0		736	4.475	0		736	4.473	0		736	4.475	0
737	4.479	0		737	4.477	0		737	4.477	0		737	4.478	0		737	4.476	0		737	4.478	0
738	4.482	0		738	4.48	0		738	4.48	0		738	4.482	0		738	4.479	0		738	4.482	0
739	4.485	0		739	4.483	0		739	4.484	0		739	4.485	0		739	4.483	0		739	4.485	0
740	4.489	0		740	4.487	0		740	4.487	0		740	4.488	0		740	4.486	0		740	4.488	0
741	4.492	0		741	4.49	0		741	4.49	0		741	4.492	0		741	4.489	0		741	4.492	0
742	4.495	0		742	4.493	0		742	4.494	0		742	4.495	0		742	4.493	0		742	4.495	0
743	4.498	0		743	4.497	0		743	4.497	0		743	4.498	0		743	4.496	0		743	4.498	0
744	4.502	0		744	4.5	0		744	4.5	0		744	4.502	0		744	4.499	0		744	4.502	0
745	4.505	0		745	4.503	0		745	4.504	0		745	4.505	0		745	4.502	0		745	4.505	0
746	4.508	0		746	4.507	0		746	4.507	0		746	4.508	0		746	4.506	0		746	4.508	0
747	4.512	0		747	4.51	0		747	4.51	0		747	4.511	0		747	4.509	0		747	4.512	0
748	4.515	0		748	4.513	0		748	4.513	0		748	4.515	0		748	4.512	0		748	4.515	0
749	4.518	0		749	4.516	0		749	4.517	0		749	4.518	0		749	4.516	0		749	4.518	0
750	4.522	0		750	4.52	0		750	4.52	0		750	4.521	0		750	4.519	0		750	4.521	0
751	4.525	0		751	4.523	0		751	4.523	0		751	4.525	0		751	4.522	0		751	4.525	0
752	4.528	0		752	4.526	0		752	4.527	0		752	4.528	0		752	4.526	0		752	4.528	0
753	4.532	0		753	4.53	0		753	4.53	0		753	4.531	0		753	4.529	0		753	4.531	0
754	4.535	0		754	4.533	0		754	4.533	0		754	4.535	0		754	4.532	0		754	4.535	0
755	4.538	0		755	4.536	0		755	4.537	0		755	4.538	0		755	4.535	0		755	4.538	0
756	4.541	0		756	4.54	0		756	4.54	0		756	4.541	0		756	4.539	0		756	4.541	0
757	4.545	0		757	4.543	0		757	4.543	0		757	4.545	0		757	4.542	0		757	4.545	0
758	4.548	0		758	4.546	0		758	4.546	0		758	4.548	0		758	4.545	0		758	4.548	0
759	4.551	0		759	4.55	0		759	4.55	0		759	4.551	0		759	4.549	0		759	4.551	0
760	4.555	0		760	4.553	0		760	4.553	0		760	4.554	0		760	4.552	0		760	4.555	0
761	4.558	0		761	4.556	0		761	4.556	0		761	4.558	0		761	4.555	0		761	4.558	0
762	4.561	0		762	4.559	0		762	4.56	0		762	4.561	0		762	4.559	0		762	4.561	0
763	4.565	0		763	4.563	0		763	4.563	0		763	4.564	0		763	4.562	0		763	4.564	0
764	4.568	0		764	4.566	0		764	4.566	0		764	4.568	0		764	4.565	0		764	4.568	0
765	4.571	0		765	4.569	0		765	4.57	0		765	4.571	0		765	4.569	0		765	4.571	0
766	4.574	0		766	4.573	0		766	4.573	0		766	4.574	0		766	4.572	0		766	4.574	0
767	4.578	0		767	4.576	0		767	4.576	0		767	4.578	0		767	4.575	0		767	4.578	0
768	4.581	0		768	4.579	0		768	4.58	0		768	4.581	0		768	4.578	0		768	4.581	0
769	4.584	0		769	4.583	0		769	4.583	0		769	4.584	0		769	4.582	0		769	4.584	0
770	4.588	0		770	4.586	0		770	4.586	0		770	4.588	0		770	4.585	0		770	4.588	0
771	4.591	0		771	4.589	0		771	4.589	0		771	4.591	0		771	4.588	0		771	4.591	0
772	4.594	0		772	4.593	0		772	4.593	0		772	4.594	0		772	4.592	0		772	4.594	0
773	4.598	0		773	4.596	0		773	4.596	0		773	4.597	0		773	4.595	0		773	4.597	0
774	4.601	0		774	4.599	0		774	4.599	0		774	4.601	0		774	4.598	0		774	4.601	0
775	4.604	0		775	4.602	0		775	4.603	0		775	4.604	0		775	4.602	0		775	4.604	0
776	4.608	0		776	4.606	0		776	4.606	0		776	4.607	0		776	4.605	0		776	4.607	0
777	4.611	0		777	4.609	0		777	4.609	0		777	4.611	0		777	4.608	0		777	4.611	0
778	4.614	0		778	4.612	0		778	4.613	0		778	4.614	0		778	4.612	0		778	4.614	0
779	4.617	0		779	4.616	0		779	4.616	0		779	4.617	0		779	4.615	0		779	4.617	0
780	4.621	0		780	4.619	0		780	4.619	0		780	4.621	0		780	4.618	0		780	4.621	0
781	4.624	0		781	4.622	0		781	4.623	0		781	4.624	0		781	4.621	0		781	4.624	0
782	4.627	0		782	4.626	0		782	4.626	0		782	4.627	0		782	4.625	0		782	4.627	0
783	4.631	0		783	4.629	0		783	4.629	0		783	4.63	0		783	4.628	0		783	4.631	0
784	4.634	0		784	4.632	0		784	4.632	0		784	4.634	0		784	4.631	0		784	4.634	0
785	4.637	0		785	4.635	0		785	4.636	0		785	4.637	0		785	4.635	0		785	4.637	0
786	4.641	0		786	4.639	0		786	4.639	0		786	4.64	0		786	4.638	0		786	4.64	0
787	4.644	0		787	4.642	0		787	4.642	0		787	4.644	0		787	4.641	0		787	4.644	0
788	4.647	0		788	4.645	0		788	4.646	0		788	4.647	0		788	4.645	0		788	4.647	0
789	4.651	0		789	4.649	0		789	4.649	0		789	4.65	0		789	4.648	0		789	4.65	0
790	4.654	0		790	4.652	0		790	4.652	0		790	4.654	0		790	4.651	0		790	4.654	0
791	4.657	0		791	4.655	0		791	4.656	0		791	4.657	0		791	4.654	0		791	4.657	0
792	4.66	0		792	4.659	0		792	4.659	0		792	4.66	0		792	4.658	0		792	4.66	0
793	4.664	0		793	4.662	0		793	4.662	0		793	4.664	0		793	4.661	0		793	4.664	0
794	4.667	0		794	4.665	0		794	4.665	0		794	4.667	0		794	4.664	0		794	4.667	0
795	4.67	0		795	4.669	0		795	4.669	0		795	4.67	0		795	4.668	0		795	4.67	0
796	4.674	0		796	4.672	0		796	4.672	0		796	4.673	0		796	4.671	0		796	4.673	0
797	4.677	0		797	4.675	0		797	4.675	0		797	4.677	0		797	4.674	0		797	4.677	0
798	4.68	0		798	4.678	0		798	4.679	0		798	4.68	0		798	4.678	0		798	4.68	0
799	4.684	0		799	4.682	0		799	4.682	0		799	4.683	0		799	4.681	0		799	4.683	0
800	4.687	0		800	4.685	0		800	4.685	0		800	4.687	0		800	4.684	0		800	4.687	0
801	4.69	0		801	4.688	0		801	4.689	0		801	4.69	0		801	4.688	0		801	4.69	0
802	4.693	0		802	4.692	0		802	4.692	0		802	4.693	0		802	4.691	0		802	4.693	0
803	4.697	0		803	4.695	0		803	4.695	0		803	4.697	0		803	4.694	0		803	4.697	0
804	4.7	0		804	4.698	0		804	4.699	0		804	4.7	0		804	4.697	0		804	4.7	0
805	4.703	0		805	4.702	0		805	4.702	0		805	4.703	0		805	4.701	0		805	4.703	0
806	4.707	0		806	4.705	0		806	4.705	0		806	4.706	0		806	4.704	0		806	4.707	0
807	4.71	0		807	4.708	0		807	4.708	0		807	4.71	0		807	4.707	0		807	4.71	0
808	4.713	0		808	4.711	0		808	4.712	0		808	4.713	0		808	4.711	0		808	4.713	0
809	4.717	0		809	4.715	0		809	4.715	0		809	4.716	0		809	4.714	0		809	4.716	0
810	4.72	0		810	4.718	0		810	4.718	0		810	4.72	0		810	4.717	0		810	4.72	0
811	4.723	0		811	4.721	0		811	4.722	0		811	4.723	0		811	4.721	0		811	4.723	0
812	4.727	0		812	4.725	0		812	4.725	0		812	4.726	0		812	4.724	0		812	4.726	0
813	4.73	0		813	4.728	0		813	4.728	0		813	4.73	0		813	4.727	0		813	4.73	0
814	4.733	0		814	4.731	0		814	4.732	0		814	4.733	0		814	4.73	0		814	4.733	0
815	4.736	0		815	4.735	0		815	4.735	0		815	4.736	0		815	4.734	0		815	4.736	0
816	4.74	0		816	4.738	0		816	4.738	0		816	4.74	0		816	4.737	0		816	4.74	0
817	4.743	0		817	4.741	0		817	4.742	0		817	4.743	0		817	4.74	0		817	4.743	0
818	4.746	0		818	4.745	0		818	4.745	0		818	4.746	0		818	4.744	0		818	4.746	0
819	4.75	0		819	4.748	0		819	4.748	0		819	4.749	0		819	4.747	0		819	4.75	0
820	4.753	0		820	4.751	0		820	4.751	0		820	4.753	0		820	4.75	0		820	4.753	0
821	4.756	0		821	4.754	0		821	4.755	0		821	4.756	0		821	4.754	0		821	4.756	0
822	4.76	0		822	4.758	0		822	4.758	0		822	4.759	0		822	4.757	0		822	4.759	0
823	4.763	0		823	4.761	0		823	4.761	0		823	4.763	0		823	4.76	0		823	4.763	0
824	4.766	0		824	4.764	0		824	4.765	0		824	4.766	0		824	4.764	0		824	4.766	0
825	4.77	0		825	4.768	0		825	4.768	0		825	4.769	0		825	4.767	0		825	4.769	0
826	4.773	0		826	4.771	0		826	4.771	0		826	4.773	0		826	4.77	0		826	4.773	0
827	4.776	0		827	4.774	0		827	4.775	0		827	4.776	0		827	4.773	0		827	4.776	0
828	4.779	0		828	4.778	0		828	4.778	0		828	4.779	0		828	4.777	0		828	4.779	0
829	4.783	0		829	4.781	0		829	4.781	0		829	4.783	0		829	4.78	0		829	4.783	0
830	4.786	0		830	4.784	0		830	4.784	0		830	4.786	0		830	4.783	0		830	4.786	0
831	4.789	0		831	4.788	0		831	4.788	0		831	4.789	0		831	4.787	0		831	4.789	0
832	4.793	0		832	4.791	0		832	4.791	0		832	4.792	0		832	4.79	0		832	4.792	0
833	4.796	0		833	4.794	0		833	4.794	0		833	4.796	0		833	4.793	0		833	4.796	0
834	4.799	0		834	4.797	0		834	4.798	0		834	4.799	0		834	4.797	0		834	4.799	0
835	4.803	0		835	4.801	0		835	4.801	0		835	4.802	0		835	4.8	0		835	4.802	0
836	4.806	0		836	4.804	0		836	4.804	0		836	4.806	0		836	4.803	0		836	4.806	0
837	4.809	0		837	4.807	0		837	4.808	0		837	4.809	0		837	4.807	0		837	4.809	0
838	4.812	0		838	4.811	0		838	4.811	0		838	4.812	0		838	4.81	0		838	4.812	0
839	4.816	0		839	4.814	0		839	4.814	0		839	4.816	0		839	4.813	0		839	4.816	0
840	4.819	0		840	4.817	0		840	4.818	0		840	4.819	0		840	4.816	0		840	4.819	0
841	4.822	0		841	4.821	0		841	4.821	0		841	4.822	0		841	4.82	0		841	4.822	0
842	4.826	0		842	4.824	0		842	4.824	0		842	4.825	0		842	4.823	0		842	4.826	0
843	4.829	0		843	4.827	0		843	4.827	0		843	4.829	0		843	4.826	0		843	4.829	0
844	4.832	0		844	4.83	0		844	4.831	0		844	4.832	0		844	4.83	0		844	4.832	0
845	4.836	0		845	4.834	0		845	4.834	0		845	4.835	0		845	4.833	0		845	4.835	0
846	4.839	0		846	4.837	0		846	4.837	0		846	4.839	0		846	4.836	0		846	4.839	0
847	4.842	0		847	4.84	0		847	4.841	0		847	4.842	0		847	4.84	0		847	4.842	0
848	4.846	0		848	4.844	0		848	4.844	0		848	4.845	0		848	4.843	0		848	4.845	0
849	4.849	0		849	4.847	0		849	4.847	0		849	4.849	0		849	4.846	0		849	4.849	0
850	4.852	0		850	4.85	0		850	4.851	0		850	4.852	0		850	4.849	0		850	4.852	0
851	4.855	0		851	4.854	0		851	4.854	0		851	4.855	0		851	4.853	0		851	4.855	0
852	4.859	0		852	4.857	0		852	4.857	0		852	4.859	0		852	4.856	0		852	4.859	0
853	4.862	0		853	4.86	0		853	4.861	0		853	4.862	0		853	4.859	0		853	4.862	0
854	4.865	0		854	4.864	0		854	4.864	0		854	4.865	0		854	4.863	0		854	4.865	0
855	4.869	0		855	4.867	0		855	4.867	0		855	4.868	0		855	4.866	0		855	4.869	0
856	4.872	0		856	4.87	0		856	4.87	0		856	4.872	0		856	4.869	0		856	4.872	0
857	4.875	0		857	4.873	0		857	4.874	0		857	4.875	0		857	4.873	0		857	4.875	0
858	4.879	0		858	4.877	0		858	4.877	0		858	4.878	0		858	4.876	0		858	4.878	0
859	4.882	0		859	4.88	0		859	4.88	0		859	4.882	0		859	4.879	0		859	4.882	0
860	4.885	0		860	4.883	0		860	4.884	0		860	4.885	0		860	4.883	0		860	4.885	0
861	4.889	0		861	4.887	0		861	4.887	0		861	4.888	0		861	4.886	0		861	4.888	0
862	4.892	0		862	4.89	0		862	4.89	0		862	4.892	0		862	4.889	0		862	4.892	0
863	4.895	0		863	4.893	0		863	4.894	0		863	4.895	0		863	4.892	0		863	4.895	0
864	4.898	0		864	4.897	0		864	4.897	0		864	4.898	0		864	4.896	0		864	4.898	0
865	4.902	0		865	4.9	0		865	4.9	0		865	4.902	0		865	4.899	0		865	4.902	0
866	4.905	0		866	4.903	0		866	4.903	0		866	4.905	0		866	4.902	0		866	4.905	0
867	4.908	0		867	4.907	0		867	4.907	0		867	4.908	0		867	4.906	0		867	4.908	0
868	4.912	0		868	4.91	0		868	4.91	0		868	4.911	0		868	4.909	0		868	4.911	0
869	4.915	0		869	4.913	0		869	4.913	0		869	4.915	0		869	4.912	0		869	4.915	0
870	4.918	0		870	4.916	0		870	4.917	0		870	4.918	0		870	4.916	0		870	4.918	0
871	4.922	0		871	4.92	0		871	4.92	0		871	4.921	0		871	4.919	0		871	4.921	0
872	4.925	0		872	4.923	0		872	4.923	0		872	4.925	0		872	4.922	0		872	4.925	0
873	4.928	0		873	4.926	0		873	4.927	0		873	4.928	0		873	4.926	0		873	4.928	0
874	4.931	0		874	4.93	0		874	4.93	0		874	4.931	0		874	4.929	0		874	4.931	0
875	4.935	0		875	4.933	0		875	4.933	0		875	4.935	7.91884e-05		875	4.932	0		875	4.935	0
876	4.938	0		876	4.936	0		876	4.937	0		876	4.938	0.000334814		876	4.935	0		876	4.938	0
877	4.941	0		877	4.94	0		877	4.94	0		877	4.941	0.00113401		877	4.939	0		877	4.941	0
878	4.945	0		878	4.943	0		878	4.943	0		878	4.944	0.0030768		878	4.942	0		878	4.945	0
879	4.948	0		879	4.946	0		879	4.946	0		879	4.948	0.00668734		879	4.945	0		879	4.948	0
880	4.951	0		880	4.949	0		880	4.95	0		880	4.951	0.0116433		880	4.949	0		880	4.951	0
881	4.955	0		881	4.953	0		881	4.953	0		881	4.954	0.0162395		881	4.952	0		881	4.954	0
882	4.958	0		882	4.956	0		882	4.956	0		882	4.958	0.0181441		882	4.955	0		882	4.958	7.58008e-08
883	4.961	0		883	4.959	0		883	4.96	0		883	4.961	0.0162395		883	4.959	0		883	4.961	6.40983e-07
884	4.965	0		884	4.963	0		884	4.963	0		884	4.964	0.0116433		884	4.962	0		884	4.964	3.52606e-06
885	4.968	0		885	4.966	0		885	4.966	0		885	4.968	0.00668734		885	4.965	0		885	4.968	1.50695e-05
886	4.971	0		886	4.969	0		886	4.97	0		886	4.971	0.0030768		886	4.968	0		886	4.971	5.32522e-05
887	4.974	0		887	4.973	0		887	4.973	0		887	4.974	0.00113401		887	4.972	0		887	4.974	0.000160773
888	4.978	0		888	4.976	0		888	4.976	0		888	4.978	0.000334814		888	4.975	0		888	4.978	0.000423106
889	4.981	0		889	4.979	0		889	4.98	0		889	4.981	7.91884e-05		889	4.978	0		889	4.981	0.000982827
890	4.984	0		890	4.983	0		890	4.983	0		890	4.984	0		890	4.982	0		890	4.984	0.00202983
891	4.988	0		891	4.986	0		891	4.986	0		891	4.987	0		891	4.985	0		891	4.988	0.00374153
892	4.991	0		892	4.989	0		892	4.989	0		892	4.991	0		892	4.988	0		892	4.991	0.00616609
893	4.994	0		893	4.992	0		893	4.993	0		893	4.994	0		893	4.992	0		893	4.994	0.00909179
894	4.998	0		894	4.996	0		894	4.996	0		894	4.997	0		894	4.995	0		894	4.997	0.0119971
895	5.001	0		895	4.999	0		895	4.999	0		895	5.001	0		895	4.998	0		895	5.001	0.0141686
896	5.004	0		896	5.002	0		896	5.003	0		896	5.004	0		896	5.002	0		896	5.004	0.0149765
897	5.008	0		897	5.006	0		897	5.006	0		897	5.007	0		897	5.005	0		897	5.007	0.0141686
898	5.011	0		898	5.009	0		898	5.009	0		898	5.011	0		898	5.008	0		898	5.011	0.0119971
899	5.014	0		899	5.012	0		899	5.013	0		899	5.014	0		899	5.011	0		899	5.014	0.00909179
900	5.017	0		900	5.016	0		900	5.016	0		900	5.017	0		900	5.015	0		900	5.017	0.00616609
901	5.021	0		901	5.019	0		901	5.019	0		901	5.021	0		901	5.018	0		901	5.021	0.00374153
902	5.024	0		902	5.022	0		902	5.022	0		902	5.024	0		902	5.021	0		902	5.024	0.00202983
903	5.027	0		903	5.026	0		903	5.026	0		903	5.027	0		903	5.025	0		903	5.027	0.000982827
904	5.031	0		904	5.029	0		904	5.029	0		904	5.03	0		904	5.028	0		904	5.03	0.000423106
905	5.034	0		905	5.032	0		905	5.032	0		905	5.034	0		905	5.031	0		905	5.034	0.000160773
906	5.037	0		906	5.035	0		906	5.036	0		906	5.037	0		906	5.035	0		906	5.037	5.32522e-05
907	5.041	0		907	5.039	0		907	5.039	0		907	5.04	0		907	5.038	0		907	5.04	1.50695e-05
908	5.044	0		908	5.042	0		908	5.042	0		908	5.044	0		908	5.041	0		908	5.044	3.52606e-06
909	5.047	0		909	5.045	0		909	5.046	0		909	5.047	0		909	5.045	0		909	5.047	6.40983e-07
910	5.05	0		910	5.049	0		910	5.049	0		910	5.05	0		910	5.048	0		910	5.05	7.58008e-08
911	5.054	0		911	5.052	0		911	5.052	0		911	5.054	0		911	5.051	0		911	5.054	0
912	5.057	0		912	5.055	0		912	5.056	0		912	5.057	0		912	5.054	0		912	5.057	0
913	5.06	0		913	5.059	0		913	5.059	0		913	5.06	0		913	5.058	0		913	5.06	0
914	5.064	0		914	5.062	0		914	5.062	0		914	5.063	0		914	5.061	0		914	5.064	0
915	5.067	0		915	5.065	0		915	5.065	0		915	5.067	0		915	5.064	0		915	5.067	0
916	5.07	0		916	5.068	0		916	5.069	0		916	5.07	0		916	5.068	0		916	5.07	0
917	5.074	0		917	5.072	0		917	5.072	0		917	5.073	0		917	5.071	0		917	5.073	7.795e-08
918	5.077	0		918	5.075	0		918	5.075	0		918	5.077	0		918	5.074	0		918	5.077	6.59156e-07
919	5.08	0		919	5.078	0		919	5.079	0		919	5.08	0		919	5.078	0		919	5.08	3.62603e-06
920	5.084	0		920	5.082	0		920	5.082	0		920	5.083	0		920	5.081	0		920	5.083	1.54968e-05
921	5.087	0		921	5.085	0		921	5.085	0		921	5.087	0		921	5.084	0		921	5.087	5.4762e-05
922	5.09	0		922	5.088	0		922	5.089	0		922	5.09	0		922	5.087	0		922	5.09	0.000165331
923	5.093	0		923	5.092	0		923	5.092	0		923	5.093	0		923	5.091	0		923	5.093	0.000435102
924	5.097	0		924	5.095	0		924	5.095	0		924	5.097	0		924	5.094	0		924	5.097	0.00101069
925	5.1	0		925	5.098	0		925	5.099	0		925	5.1	0		925	5.097	0		925	5.1	0.00208738
926	5.103	0		926	5.102	0		926	5.102	0		926	5.103	0		926	5.101	0		926	5.103	0.00384761
927	5.107	0		927	5.105	0		927	5.105	0		927	5.106	0		927	5.104	0		927	5.107	0.00634092
928	5.11	0		928	5.108	0		928	5.108	0		928	5.11	0		928	5.107	0		928	5.11	0.00934957
929	5.113	0		929	5.111	0		929	5.112	0		929	5.113	0		929	5.111	0		929	5.113	0.0123373
930	5.117	0		930	5.115	0		930	5.115	0		930	5.116	0		930	5.114	0		930	5.116	0.0145704
931	5.12	0		931	5.118	0		931	5.118	0		931	5.12	0		931	5.117	0		931	5.12	0.0154012
932	5.123	0		932	5.121	0		932	5.122	0		932	5.123	0		932	5.121	0		932	5.123	0.0145704
933	5.127	0		933	5.125	0		933	5.125	0		933	5.126	0		933	5.124	0		933	5.126	0.0123373
934	5.13	0		934	5.128	0		934	5.128	0		934	5.13	0		934	5.127	5.75517705924619E-08		934	5.13	0.00934957
935	5.133	0		935	5.131	0		935	5.132	0		935	5.133	0		935	5.13	4.86666042452325E-07		935	5.133	0.00634092
936	5.136	0		936	5.135	0		936	5.135	0		936	5.136	0		936	5.134	2.67715836949227E-06		936	5.136	0.00384761
937	5.14	0		937	5.138	0		937	5.138	0		937	5.14	0		937	5.137	1.14415128450465E-05		937	5.14	0.00208738
938	5.143	0		938	5.141	0		938	5.141	0		938	5.143	0		938	5.14	4.04317228729576E-05		938	5.143	0.00101069
939	5.146	0		939	5.145	0		939	5.145	0		939	5.146	0		939	5.144	0.000122067		939	5.146	0.000435102
940	5.15	0		940	5.148	0		940	5.148	0		940	5.149	0		940	5.147	0.000321243		940	5.149	0.000165331
941	5.153	0		941	5.151	0		941	5.151	0		941	5.153	0		941	5.15	0.000746211		941	5.153	5.4762e-05
942	5.156	0		942	5.154	0		942	5.155	0		942	5.156	0		942	5.154	0.00154115		942	5.156	1.54968e-05
943	5.16	0		943	5.158	0		943	5.158	0		943	5.159	0		943	5.157	0.00284076		943	5.159	3.62603e-06
944	5.163	0		944	5.161	0		944	5.161	0		944	5.163	0		944	5.16	0.0046816		944	5.163	6.59156e-07
945	5.166	0		945	5.164	0		945	5.165	0		945	5.166	0		945	5.164	0.00690294		945	5.166	7.795e-08
946	5.169	0		946	5.168	0		946	5.168	0		946	5.169	0		946	5.167	0.00910882		946	5.169	0
947	5.173	0		947	5.171	0		947	5.171	0		947	5.173	0		947	5.17	0.0107575		947	5.173	0
948	5.176	0		948	5.174	0		948	5.175	0		948	5.176	0		948	5.173	0.0113709		948	5.176	0
949	5.179	0		949	5.178	0		949	5.178	0		949	5.179	0		949	5.177	0.0107576		949	5.179	0
950	5.183	0		950	5.181	0		950	5.181	0		950	5.182	0		950	5.18	0.00910939		950	5.183	0
951	5.186	0		951	5.184	0		951	5.184	0		951	5.186	0		951	5.183	0.0069061		951	5.186	0
952	5.189	0		952	5.187	0		952	5.188	0		952	5.189	0		952	5.187	0.00469511		952	5.189	0
953	5.193	0		953	5.191	0		953	5.191	0		953	5.192	0		953	5.19	0.0028885		953	5.192	0
954	5.196	0		954	5.194	0		954	5.194	0		954	5.196	0		954	5.193	0.00168529		954	5.196	0
955	5.199	0		955	5.197	0		955	5.198	0		955	5.199	0		955	5.197	0.00112555		955	5.199	0
956	5.203	0		956	5.201	6.65207e-05		956	5.201	0		956	5.202	0		956	5.2	0.00120241		956	5.202	0
957	5.206	0		957	5.204	0.000281254		957	5.204	0		957	5.206	0		957	5.203	0.00194195		957	5.206	0
958	5.209	0		958	5.207	0.000952603		958	5.208	0		958	5.209	0		958	5.206	0.00339497		958	5.209	8.48304e-08
959	5.212	0		959	5.211	0.00258461		959	5.211	0		959	5.212	0		959	5.21	0.00553976		959	5.212	7.17338e-07
960	5.216	0		960	5.214	0.00561757		960	5.214	0		960	5.216	0		960	5.213	0.00815409		960	5.216	3.94609e-06
961	5.219	0		961	5.217	0.00978077		961	5.217	0		961	5.219	0		961	5.216	0.0107567		961	5.219	1.68646e-05
962	5.222	0		962	5.221	0.0136417		962	5.221	0		962	5.222	0		962	5.22	0.0127032		962	5.222	5.95957e-05
963	5.226	0		963	5.224	0.0152417		963	5.224	0		963	5.225	0		963	5.223	0.0134275		963	5.225	0.000179925
964	5.229	0		964	5.227	0.0136417		964	5.227	0		964	5.229	0		964	5.226	0.0127032		964	5.229	0.000473507
965	5.232	0		965	5.23	0.00978077		965	5.231	0		965	5.232	0		965	5.23	0.0107562		965	5.232	0.0010999
966	5.236	0		966	5.234	0.00561757		966	5.234	0		966	5.235	0		966	5.233	0.00815141		966	5.235	0.00227163
967	5.239	0		967	5.237	0.00258461		967	5.237	0		967	5.239	0		967	5.236	0.00552832		967	5.239	0.00418723
968	5.242	0		968	5.24	0.000952603		968	5.241	0		968	5.242	0		968	5.24	0.00335454		968	5.242	0.00690061
969	5.245	0		969	5.244	0.000281254		969	5.244	0		969	5.245	0		969	5.243	0.00181988		969	5.245	0.0101748
970	5.249	0		970	5.247	6.65207e-05		970	5.247	0		970	5.249	0		970	5.246	0.000881171		970	5.249	0.0134263
971	5.252	0		971	5.25	0		971	5.251	0		971	5.252	0		971	5.249	0.000379343		971	5.252	0.015857
972	5.255	0		972	5.254	0		972	5.254	0		972	5.255	0		972	5.253	0.000144144		972	5.255	0.0167635
973	5.259	0		973	5.257	0		973	5.257	0		973	5.258	0		973	5.256	4.77442352309508E-05		973	5.259	0.0158689
974	5.262	0		974	5.26	0		974	5.26	0		974	5.262	0		974	5.259	1.35108330615108E-05		974	5.262	0.0134704
975	5.265	0		975	5.264	0		975	5.264	0		975	5.265	0		975	5.263	3.16135115495226E-06		975	5.265	0.010308
976	5.269	0		976	5.267	0		976	5.267	0		976	5.268	0		976	5.266	6.41540010335518E-07		976	5.268	0.00725095
977	5.272	0		977	5.27	0		977	5.27	0		977	5.272	0		977	5.269	6.33297496101491E-07		977	5.272	0.00500103
978	5.275	0		978	5.273	0		978	5.274	0		978	5.275	0		978	5.273	3.10992784448679E-06		978	5.275	0.00395237
979	5.279	0		979	5.277	0		979	5.277	0		979	5.278	0		979	5.276	1.32910628754578E-05		979	5.278	0.00419797
980	5.282	0		980	5.28	0		980	5.28	0		980	5.282	0		980	5.279	4.69676163214369E-05		980	5.282	0.00557916
981	5.285	0		981	5.283	0		981	5.284	0		981	5.285	0		981	5.282	0.000141799		981	5.285	0.00770812
982	5.288	0		982	5.287	0		982	5.287	0		982	5.288	0		982	5.286	0.000373173		982	5.288	0.00999347
983	5.292	0		983	5.29	0		983	5.29	0		983	5.292	0		983	5.289	0.000866838		983	5.292	0.0117488
984	5.295	0		984	5.293	0		984	5.294	0		984	5.295	0		984	5.292	0.00179028		984	5.295	0.0124048
985	5.298	0		985	5.297	0		985	5.297	0		985	5.298	0		985	5.296	0.00329997		985	5.298	0.0117326
986	5.302	0		986	5.3	0		986	5.3	0		986	5.301	0		986	5.299	0.0054384		986	5.302	0.00993396
987	5.305	0		987	5.303	0		987	5.303	0		987	5.305	0		987	5.302	0.00801882		987	5.305	0.00752819
988	5.308	0		988	5.306	0		988	5.307	0		988	5.308	0		988	5.306	0.0105813		988	5.308	0.00510565
989	5.312	0		989	5.31	0		989	5.31	0		989	5.311	0		989	5.309	0.0124965		989	5.311	0.00309807
990	5.315	0		990	5.313	0		990	5.313	0		990	5.315	0		990	5.312	0.0132091		990	5.315	0.00168074
991	5.318	0		991	5.316	0		991	5.317	0		991	5.318	0		991	5.316	0.0124965		991	5.318	0.000813801
992	5.322	0		992	5.32	0		992	5.32	0		992	5.321	0		992	5.319	0.0105813		992	5.321	0.00035034
993	5.325	0		993	5.323	0		993	5.323	0		993	5.325	0		993	5.322	0.00801882		993	5.325	0.000133123
994	5.328	0		994	5.326	0		994	5.327	0		994	5.328	0		994	5.325	0.0054384		994	5.328	4.40939e-05
995	5.331	0		995	5.33	0		995	5.33	0		995	5.331	0		995	5.329	0.00329997		995	5.331	1.24779e-05
996	5.335	0		996	5.333	0		996	5.333	0		996	5.335	0		996	5.332	0.00179028		996	5.335	2.91965e-06
997	5.338	0		997	5.336	0		997	5.336	0		997	5.338	0		997	5.335	0.000866838		997	5.338	5.30747e-07
998	5.341	0		998	5.34	0		998	5.34	0		998	5.341	0		998	5.339	0.000373173		998	5.341	6.27647e-08
999	5.345	0		999	5.343	0		999	5.343	0		999	5.344	0		999	5.342	0.000141799		999	5.345	0
1000	5.348	0		1000	5.346	0		1000	5.346	0		1000	5.348	0		1000	5.345	4.69676163214369E-05		1000	5.348	0
1001	5.351	0		1001	5.349	0		1001	5.35	0		1001	5.351	0		1001	5.349	1.32910628754578E-05		1001	5.351	0
1002	5.355	0		1002	5.353	0		1002	5.353	0		1002	5.354	0		1002	5.352	3.10992784448679E-06		1002	5.354	0
1003	5.358	0		1003	5.356	0		1003	5.356	0		1003	5.358	0		1003	5.355	5.65336892182906E-07		1003	5.358	0
1004	5.361	0		1004	5.359	0		1004	5.36	0		1004	5.361	8.76505e-05		1004	5.359	6.6855158723307E-08		1004	5.361	0
1005	5.364	0		1005	5.363	0		1005	5.363	0		1005	5.364	0.000370592		1005	5.362	0		1005	5.364	0
1006	5.368	0		1006	5.366	0		1006	5.366	0		1006	5.368	0.00125519		1006	5.365	0		1006	5.368	0
1007	5.371	0		1007	5.369	0		1007	5.37	0		1007	5.371	0.00340559		1007	5.368	0		1007	5.371	0
1008	5.374	0		1008	5.373	0		1008	5.373	0		1008	5.374	0.00740195		1008	5.372	0		1008	5.374	0
1009	5.378	0		1009	5.376	0		1009	5.376	0		1009	5.377	0.0128875		1009	5.375	0		1009	5.378	0
1010	5.381	0		1010	5.379	0		1010	5.379	0		1010	5.381	0.0179748		1010	5.378	0		1010	5.381	0
1011	5.384	0		1011	5.382	0		1011	5.383	0		1011	5.384	0.020083		1011	5.382	0		1011	5.384	0
1012	5.388	0		1012	5.386	0		1012	5.386	0		1012	5.387	0.0179748		1012	5.385	0		1012	5.387	0
1013	5.391	0		1013	5.389	0		1013	5.389	0		1013	5.391	0.0128875		1013	5.388	0		1013	5.391	0
1014	5.394	0		1014	5.392	0		1014	5.393	0		1014	5.394	0.00740195		1014	5.392	0		1014	5.394	0
1015	5.398	0		1015	5.396	0		1015	5.396	0		1015	5.397	0.00340559		1015	5.395	0		1015	5.397	0
1016	5.401	0		1016	5.399	0		1016	5.399	0		1016	5.401	0.00125519		1016	5.398	0		1016	5.401	0
1017	5.404	0		1017	5.402	0		1017	5.403	0		1017	5.404	0.000370592		1017	5.401	0		1017	5.404	0
1018	5.407	0		1018	5.406	0		1018	5.406	0		1018	5.407	8.76505e-05		1018	5.405	0		1018	5.407	0
1019	5.411	0		1019	5.409	0		1019	5.409	0		1019	5.411	0		1019	5.408	0		1019	5.411	0
1020	5.414	0		1020	5.412	0		1020	5.413	0		1020	5.414	0		1020	5.411	0		1020	5.414	0
1021	5.417	0		1021	5.416	0		1021	5.416	0		1021	5.417	0		1021	5.415	0		1021	5.417	0
1022	5.421	0		1022	5.419	0		1022	5.419	0		1022	5.42	0		1022	5.418	0		1022	5.421	0
1023	5.424	0		1023	5.422	0		1023	5.422	0		1023	5.424	0		1023	5.421	0		1023	5.424	0
1024	5.427	0		1024	5.425	0		1024	5.426	0		1024	5.427	0		1024	5.425	0		1024	5.427	0
1025	5.431	0		1025	5.429	0		1025	5.429	0		1025	5.43	0		1025	5.428	0		1025	5.43	0
1026	5.434	0		1026	5.432	0		1026	5.432	0		1026	5.434	0		1026	5.431	6.17621136935426E-08		1026	5.434	0
1027	5.437	0		1027	5.435	0		1027	5.436	0		1027	5.437	0		1027	5.435	5.22269366945949E-07		1027	5.437	0
1028	5.441	0		1028	5.439	0		1028	5.439	0		1028	5.44	0		1028	5.438	2.8730127505617E-06		1028	5.44	0
1029	5.444	0		1029	5.442	0		1029	5.442	0		1029	5.444	0		1029	5.441	1.22785460917453E-05		1029	5.444	0
1030	5.447	0		1030	5.445	0		1030	5.446	0		1030	5.447	0		1030	5.444	4.33896087055844E-05		1030	5.447	0
1031	5.45	0		1031	5.449	0		1031	5.449	0		1031	5.45	0		1031	5.448	0.000130997		1031	5.45	0
1032	5.454	0		1032	5.452	6.63297e-05		1032	5.452	0		1032	5.454	9.30647e-05		1032	5.451	0.000344744		1032	5.454	0
1033	5.457	0		1033	5.455	0.000280447		1033	5.455	0		1033	5.457	0.000393484		1033	5.454	0.000800802		1033	5.457	0
1034	5.46	0		1034	5.459	0.000949869		1034	5.459	0		1034	5.46	0.00133272		1034	5.458	0.00165389		1034	5.46	0
1035	5.464	0		1035	5.462	0.00257719		1035	5.462	0		1035	5.463	0.00361596		1035	5.461	0.00304858		1035	5.464	0
1036	5.467	0		1036	5.465	0.00560145		1036	5.465	0		1036	5.467	0.00785917		1036	5.464	0.0050241		1036	5.467	0
1037	5.47	0		1037	5.468	0.00975269		1037	5.469	0		1037	5.47	0.0136836		1037	5.468	0.00740794		1037	5.47	0
1038	5.474	0		1038	5.472	0.0136025		1038	5.472	0		1038	5.473	0.0190851		1038	5.471	0.0097752		1038	5.473	7.75086e-08
1039	5.477	0		1039	5.475	0.0151979		1039	5.475	0		1039	5.477	0.0213236		1039	5.474	0.0115445		1039	5.477	6.55424e-07
1040	5.48	0		1040	5.478	0.0136025		1040	5.479	0		1040	5.48	0.0190851		1040	5.478	0.0122028		1040	5.48	3.6055e-06
1041	5.483	0		1041	5.482	0.00975269		1041	5.482	0		1041	5.483	0.0136836		1041	5.481	0.0115445		1041	5.483	1.5409e-05
1042	5.487	0		1042	5.485	0.00560145		1042	5.485	0		1042	5.487	0.00785917		1042	5.484	0.0097752		1042	5.487	5.4452e-05
1043	5.49	0		1043	5.488	0.00257719		1043	5.489	0		1043	5.49	0.00361596		1043	5.487	0.00740794		1043	5.49	0.000164395
1044	5.493	0		1044	5.492	0.000949869		1044	5.492	0		1044	5.493	0.00133272		1044	5.491	0.0050241		1044	5.493	0.000432638
1045	5.497	0		1045	5.495	0.000280447		1045	5.495	0		1045	5.496	0.000393484		1045	5.494	0.00304858		1045	5.497	0.00100497
1046	5.5	0		1046	5.498	6.63297e-05		1046	5.498	0		1046	5.5	9.30647e-05		1046	5.497	0.00165389		1046	5.5	0.00207556
1047	5.503	0		1047	5.501	0		1047	5.502	0		1047	5.503	0		1047	5.501	0.000800802		1047	5.503	0.00382583
1048	5.507	0		1048	5.505	0		1048	5.505	0		1048	5.506	0		1048	5.504	0.000344744		1048	5.506	0.00630502
1049	5.51	0		1049	5.508	0		1049	5.508	0		1049	5.51	0		1049	5.507	0.000130997		1049	5.51	0.00929663
1050	5.513	0		1050	5.511	0		1050	5.512	0		1050	5.513	0		1050	5.511	4.33896087055844E-05		1050	5.513	0.0122674
1051	5.517	9.7316e-05		1051	5.515	0		1051	5.515	0		1051	5.516	0		1051	5.514	1.22785460917453E-05		1051	5.516	0.0144879
1052	5.52	0.000411459		1052	5.518	0		1052	5.518	0		1052	5.52	0		1052	5.517	2.8730127505617E-06		1052	5.52	0.015314
1053	5.523	0.0013936		1053	5.521	0		1053	5.522	0		1053	5.523	0		1053	5.521	5.22269366945949E-07		1053	5.523	0.0144879
1054	5.526	0.00378114		1054	5.525	0		1054	5.525	0		1054	5.526	0		1054	5.524	6.17621136935426E-08		1054	5.526	0.0122674
1055	5.53	0.00821819		1055	5.528	0		1055	5.528	0		1055	5.53	0		1055	5.527	0		1055	5.53	0.00929663
1056	5.533	0.0143087		1056	5.531	0		1056	5.532	0		1056	5.533	0		1056	5.53	0		1056	5.533	0.00630502
1057	5.536	0.019957		1057	5.535	0		1057	5.535	0		1057	5.536	0		1057	5.534	0		1057	5.536	0.00382583
1058	5.54	0.0222977		1058	5.538	0		1058	5.538	0		1058	5.539	0		1058	5.537	0		1058	5.54	0.00207556
1059	5.543	0.019957		1059	5.541	0		1059	5.541	0		1059	5.543	0		1059	5.54	0		1059	5.543	0.00100497
1060	5.546	0.0143087		1060	5.544	0		1060	5.545	0		1060	5.546	0		1060	5.544	0		1060	5.546	0.000432638
1061	5.55	0.00821819		1061	5.548	0		1061	5.548	0		1061	5.549	0		1061	5.547	0		1061	5.549	0.000164395
1062	5.553	0.00378114		1062	5.551	0		1062	5.551	0		1062	5.553	0		1062	5.55	0		1062	5.553	5.4452e-05
1063	5.556	0.0013936		1063	5.554	0		1063	5.555	0		1063	5.556	0		1063	5.554	0		1063	5.556	1.5409e-05
1064	5.56	0.000411459		1064	5.558	0		1064	5.558	0		1064	5.559	0		1064	5.557	0		1064	5.559	3.6055e-06
1065	5.563	9.7316e-05		1065	5.561	0		1065	5.561	0		1065	5.563	0		1065	5.56	0		1065	5.563	6.55424e-07
1066	5.566	0		1066	5.564	0		1066	5.565	0		1066	5.566	0		1066	5.563	0		1066	5.566	7.75086e-08
1067	5.569	0		1067	5.568	0		1067	5.568	0		1067	5.569	0		1067	5.567	0		1067	5.569	0
1068	5.573	0		1068	5.571	0		1068	5.571	0		1068	5.573	0		1068	5.57	0		1068	5.573	0
1069	5.576	0		1069	5.574	0		1069	5.574	0		1069	5.576	0		1069	5.573	0		1069	5.576	0
1070	5.579	0		1070	5.578	0		1070	5.578	0		1070	5.579	0		1070	5.577	0		1070	5.579	0
1071	5.583	0		1071	5.581	0		1071	5.581	0		1071	5.582	0		1071	5.58	0		1071	5.583	0
1072	5.586	0		1072	5.584	0		1072	5.584	0		1072	5.586	0		1072	5.583	0		1072	5.586	0
1073	5.589	0		1073	5.587	0		1073	5.588	0		1073	5.589	0		1073	5.587	0		1073	5.589	0
1074	5.593	0		1074	5.591	0		1074	5.591	0		1074	5.592	0		1074	5.59	0		1074	5.592	0
1075	5.596	0		1075	5.594	0		1075	5.594	0		1075	5.596	0		1075	5.593	0		1075	5.596	0
1076	5.599	0		1076	5.597	0		1076	5.598	0		1076	5.599	0		1076	5.597	0		1076	5.599	0
1077	5.602	0		1077	5.601	0		1077	5.601	0		1077	5.602	0		1077	5.6	0		1077	5.602	0
1078	5.606	0		1078	5.604	0		1078	5.604	0		1078	5.606	0		1078	5.603	0		1078	5.606	0
1079	5.609	0		1079	5.607	0		1079	5.608	0		1079	5.609	0		1079	5.606	0		1079	5.609	0
1080	5.612	0		1080	5.611	0		1080	5.611	0		1080	5.612	0		1080	5.61	0		1080	5.612	0
1081	5.616	0		1081	5.614	0		1081	5.614	0		1081	5.615	0		1081	5.613	0		1081	5.616	0
1082	5.619	0		1082	5.617	0		1082	5.617	0		1082	5.619	0		1082	5.616	0		1082	5.619	0
1083	5.622	0		1083	5.62	0		1083	5.621	0		1083	5.622	0		1083	5.62	0		1083	5.622	0
1084	5.626	0		1084	5.624	0		1084	5.624	0		1084	5.625	0		1084	5.623	0		1084	5.625	0
1085	5.629	0		1085	5.627	0		1085	5.627	0		1085	5.629	0		1085	5.626	0		1085	5.629	0
1086	5.632	0		1086	5.63	0		1086	5.631	0		1086	5.632	0		1086	5.63	0		1086	5.632	0
1087	5.636	0		1087	5.634	0		1087	5.634	0		1087	5.635	0		1087	5.633	0		1087	5.635	0
1088	5.639	0		1088	5.637	0		1088	5.637	0		1088	5.639	0		1088	5.636	0		1088	5.639	0
1089	5.642	0		1089	5.64	0		1089	5.641	0		1089	5.642	0		1089	5.64	0		1089	5.642	0
1090	5.645	0		1090	5.644	0		1090	5.644	0		1090	5.645	0		1090	5.643	0		1090	5.645	0
1091	5.649	0		1091	5.647	0		1091	5.647	0		1091	5.649	0		1091	5.646	0		1091	5.649	0
1092	5.652	0		1092	5.65	0		1092	5.651	0		1092	5.652	0		1092	5.649	0		1092	5.652	0
1093	5.655	0		1093	5.654	0		1093	5.654	0		1093	5.655	0		1093	5.653	0		1093	5.655	0
1094	5.659	0		1094	5.657	0		1094	5.657	0		1094	5.658	0		1094	5.656	0		1094	5.659	0
1095	5.662	0		1095	5.66	0		1095	5.66	7.43099406673896E-05		1095	5.662	0		1095	5.659	0		1095	5.662	0
1096	5.665	0		1096	5.663	0		1096	5.664	0.000314188		1096	5.665	0		1096	5.663	0		1096	5.665	0
1097	5.669	0		1097	5.667	0		1097	5.667	0.00106415		1097	5.668	7.87502e-05		1097	5.666	0		1097	5.668	0
1098	5.672	0		1098	5.67	0		1098	5.67	0.00288726		1098	5.672	0.000332961		1098	5.669	0		1098	5.672	0
1099	5.675	0		1099	5.673	0		1099	5.674	0.00627536		1099	5.675	0.00112773		1099	5.673	0		1099	5.675	0
1100	5.679	0		1100	5.677	0		1100	5.677	0.010926		1100	5.678	0.00305978		1100	5.676	0		1100	5.678	0
1101	5.682	0		1101	5.68	0		1101	5.68	0.015239		1101	5.682	0.00665033		1101	5.679	0		1101	5.682	0
1102	5.685	0		1102	5.683	0		1102	5.684	0.0170264		1102	5.685	0.0115789		1102	5.682	0		1102	5.685	0
1103	5.688	0		1103	5.687	0		1103	5.687	0.015239		1103	5.688	0.0161496		1103	5.686	0		1103	5.688	0
1104	5.692	0		1104	5.69	0		1104	5.69	0.010926		1104	5.692	0.0180437		1104	5.689	0		1104	5.692	0
1105	5.695	0		1105	5.693	0		1105	5.693	0.00627536		1105	5.695	0.0161496		1105	5.692	0		1105	5.695	0
1106	5.698	0		1106	5.697	0		1106	5.697	0.00288726		1106	5.698	0.0115789		1106	5.696	0		1106	5.698	0
1107	5.702	0		1107	5.7	0		1107	5.7	0.00106415		1107	5.701	0.00665033		1107	5.699	0		1107	5.702	0
1108	5.705	0		1108	5.703	0		1108	5.703	0.000314188		1108	5.705	0.00305978		1108	5.702	0		1108	5.705	0
1109	5.708	0		1109	5.706	0		1109	5.707	7.43099406673896E-05		1109	5.708	0.00112773		1109	5.706	0		1109	5.708	0
1110	5.712	0		1110	5.71	0		1110	5.71	0		1110	5.711	0.000332961		1110	5.709	0		1110	5.711	0
1111	5.715	0		1111	5.713	0		1111	5.713	0		1111	5.715	0.000151338		1111	5.712	0		1111	5.715	0
1112	5.718	0		1112	5.716	0		1112	5.717	0		1112	5.718	0.000391046		1112	5.716	6.67897086049923E-08		1112	5.718	0
1113	5.721	0		1113	5.72	0		1113	5.72	0		1113	5.721	0.00139523		1113	5.719	5.6478344494076E-07		1113	5.721	0
1114	5.725	0		1114	5.723	0		1114	5.723	0		1114	5.725	0.00402525		1114	5.722	3.10688325059104E-06		1114	5.725	0
1115	5.728	0		1115	5.726	0		1115	5.727	0		1115	5.728	0.0093991		1115	5.725	1.32780511586919E-05		1115	5.728	0
1116	5.731	0		1116	5.73	0		1116	5.73	0		1116	5.731	0.0177783		1116	5.729	4.6921636178185E-05		1116	5.731	0
1117	5.735	0		1117	5.733	0		1117	5.733	0		1117	5.735	0.0272571		1117	5.732	0.00014166		1117	5.735	0
1118	5.738	0		1118	5.736	0		1118	5.736	0		1118	5.738	0.0338865		1118	5.735	0.000372807		1118	5.738	0
1119	5.741	0		1119	5.739	0		1119	5.74	0		1119	5.741	0.0341643		1119	5.739	0.000865989		1119	5.741	0
1120	5.745	0		1120	5.743	0		1120	5.743	0		1120	5.744	0.0279275		1120	5.742	0.00178852		1120	5.744	0
1121	5.748	0		1121	5.746	8.16088e-05		1121	5.746	0		1121	5.748	0.0185012		1121	5.745	0.00329674		1121	5.748	0
1122	5.751	0		1122	5.749	0.000345048		1122	5.75	0		1122	5.751	0.00992575		1122	5.749	0.00543307		1122	5.751	0
1123	5.755	0		1123	5.753	0.00116867		1123	5.753	0		1123	5.754	0.00430864		1123	5.752	0.00801097		1123	5.754	8.0174e-08
1124	5.758	0		1124	5.756	0.00317085		1124	5.756	0		1124	5.758	0.00151181		1124	5.755	0.0105709		1124	5.758	6.77963e-07
1125	5.761	0		1125	5.759	0.00689174		1125	5.76	0		1125	5.761	0.000428333		1125	5.759	0.0124843		1125	5.761	3.72948e-06
1126	5.764	0		1126	5.763	0.0119992		1126	5.763	0		1126	5.764	8.41388e-05		1126	5.762	0.0131961		1126	5.764	1.59389e-05
1127	5.768	0		1127	5.766	0.0167358		1127	5.766	0		1127	5.768	0		1127	5.765	0.0124843		1127	5.768	5.63244e-05
1128	5.771	0		1128	5.769	0.0186987		1128	5.77	0		1128	5.771	0		1128	5.768	0.0105709		1128	5.771	0.000170048
1129	5.774	0		1129	5.773	0.0167358		1129	5.773	0		1129	5.774	0		1129	5.772	0.00801097		1129	5.774	0.0004476
1130	5.778	0		1130	5.776	0.0119992		1130	5.776	0		1130	5.777	0		1130	5.775	0.00543307		1130	5.778	0.00104024
1131	5.781	0		1131	5.779	0.00689174		1131	5.779	0		1131	5.781	0		1131	5.778	0.00329674		1131	5.781	0.00215088
1132	5.784	0		1132	5.782	0.00317085		1132	5.783	0		1132	5.784	0		1132	5.782	0.00178852		1132	5.784	0.00397423
1133	5.788	0		1133	5.786	0.00116867		1133	5.786	0		1133	5.787	0		1133	5.785	0.000865989		1133	5.787	0.00658135
1134	5.791	0		1134	5.789	0.000345048		1134	5.789	0		1134	5.791	0		1134	5.788	0.000372807		1134	5.791	0.00979603
1135	5.794	0		1135	5.792	8.16088e-05		1135	5.793	0		1135	5.794	0		1135	5.792	0.00014166		1135	5.794	0.0131622
1136	5.797	0		1136	5.796	0		1136	5.796	0		1136	5.797	0		1136	5.795	4.6921636178185E-05		1136	5.797	0.0160847
1137	5.801	0		1137	5.799	0		1137	5.799	0		1137	5.801	0		1137	5.798	1.32780511586919E-05		1137	5.801	0.0181095
1138	5.804	0		1138	5.802	0		1138	5.803	0		1138	5.804	0		1138	5.801	3.10688325059104E-06		1138	5.804	0.0191683
1139	5.807	0		1139	5.806	0		1139	5.806	0		1139	5.807	0		1139	5.805	5.6478344494076E-07		1139	5.807	0.0195817
1140	5.811	0		1140	5.809	0		1140	5.809	0		1140	5.811	0		1140	5.808	6.67897086049923E-08		1140	5.811	0.0197791
1141	5.814	0		1141	5.812	0		1141	5.813	0		1141	5.814	0		1141	5.811	0		1141	5.814	0.0199322
1142	5.817	0		1142	5.816	0		1142	5.816	0		1142	5.817	0		1142	5.815	0		1142	5.817	0.0197951
1143	5.821	0		1143	5.819	0		1143	5.819	0		1143	5.82	0		1143	5.818	0		1143	5.821	0.0188877
1144	5.824	0		1144	5.822	0		1144	5.822	0		1144	5.824	0		1144	5.821	0		1144	5.824	0.0168772
1145	5.827	0		1145	5.825	0		1145	5.826	0		1145	5.827	0		1145	5.825	0		1145	5.827	0.0138579
1146	5.831	0		1146	5.829	0		1146	5.829	0		1146	5.83	0		1146	5.828	0		1146	5.83	0.0103329
1147	5.834	0		1147	5.832	0		1147	5.832	0		1147	5.834	0		1147	5.831	0		1147	5.834	0.00694878
1148	5.837	0		1148	5.835	0		1148	5.836	0		1148	5.837	0		1148	5.835	0		1148	5.837	0.0041983
1149	5.84	0		1149	5.839	0		1149	5.839	0		1149	5.84	0		1149	5.838	0		1149	5.84	0.00227328
1150	5.844	0		1150	5.842	0		1150	5.842	0		1150	5.844	0		1150	5.841	0		1150	5.844	0.00110264
1151	5.847	0		1151	5.845	0		1151	5.846	0		1151	5.847	0		1151	5.844	0		1151	5.847	0.0004874
1152	5.85	0		1152	5.849	0		1152	5.849	0		1152	5.85	0		1152	5.848	0		1152	5.85	0.000230501
1153	5.854	0		1153	5.852	0		1153	5.852	0		1153	5.854	0		1153	5.851	0		1153	5.854	0.000212863
1154	5.857	0		1154	5.855	0		1154	5.855	0		1154	5.857	0		1154	5.854	0		1154	5.857	0.000420466
1155	5.86	0		1155	5.858	0		1155	5.859	0		1155	5.86	0		1155	5.858	0		1155	5.86	0.000942022
1156	5.864	0		1156	5.862	0		1156	5.862	0		1156	5.863	0		1156	5.861	0		1156	5.863	0.00194056
1157	5.867	0		1157	5.865	0		1157	5.865	0		1157	5.867	0		1157	5.864	0		1157	5.867	0.00358522
1158	5.87	0		1158	5.868	0		1158	5.869	0		1158	5.87	0		1158	5.868	0		1158	5.87	0.00593972
1159	5.874	0		1159	5.872	0		1159	5.872	0		1159	5.873	0		1159	5.871	0		1159	5.873	0.00884882
1160	5.877	0		1160	5.875	0		1160	5.875	0		1160	5.877	0		1160	5.874	0		1160	5.877	0.0119094
1161	5.88	0		1161	5.878	0		1161	5.879	0		1161	5.88	0		1161	5.878	0		1161	5.88	0.0145985
1162	5.883	0		1162	5.882	0		1162	5.882	0		1162	5.883	0		1162	5.881	0		1162	5.883	0.016525
1163	5.887	0		1163	5.885	0		1163	5.885	0		1163	5.887	0		1163	5.884	0		1163	5.887	0.0176442
1164	5.89	0		1164	5.888	0		1164	5.889	0		1164	5.89	0		1164	5.887	0		1164	5.89	0.01825
1165	5.893	0		1165	5.892	0		1165	5.892	0		1165	5.893	0		1165	5.891	0		1165	5.893	0.0187092
1166	5.897	0		1166	5.895	0		1166	5.895	0		1166	5.896	0		1166	5.894	0		1166	5.897	0.0191265
1167	5.9	0		1167	5.898	0		1167	5.898	0		1167	5.9	0		1167	5.897	0		1167	5.9	0.0192115
1168	5.903	0		1168	5.901	0		1168	5.902	0		1168	5.903	0		1168	5.901	0		1168	5.903	0.0184709
1169	5.907	0		1169	5.905	0		1169	5.905	0		1169	5.906	0		1169	5.904	0		1169	5.906	0.0165804
1170	5.91	0		1170	5.908	0		1170	5.908	0		1170	5.91	0		1170	5.907	0		1170	5.91	0.0136491
1171	5.913	0		1171	5.911	0		1171	5.912	0		1171	5.913	0		1171	5.911	0		1171	5.913	0.0101912
1172	5.916	0		1172	5.915	0		1172	5.915	0		1172	5.916	0		1172	5.914	0		1172	5.916	0.00685852
1173	5.92	0		1173	5.918	0		1173	5.918	0		1173	5.92	0		1173	5.917	0		1173	5.92	0.00414525
1174	5.923	0		1174	5.921	0		1174	5.922	0		1174	5.923	0		1174	5.92	0		1174	5.923	0.00224441
1175	5.926	0		1175	5.925	0		1175	5.925	0		1175	5.926	0		1175	5.924	0		1175	5.926	0.00108571
1176	5.93	0		1176	5.928	0		1176	5.928	0		1176	5.93	0		1176	5.927	0		1176	5.93	0.000467206
1177	5.933	0		1177	5.931	0		1177	5.931	0		1177	5.933	0		1177	5.93	0		1177	5.933	0.000177503
1178	5.936	0		1178	5.935	0		1178	5.935	0		1178	5.936	0		1178	5.934	0		1178	5.936	5.87936e-05
1179	5.94	0		1179	5.938	0		1179	5.938	0		1179	5.939	0		1179	5.937	0		1179	5.94	1.66376e-05
1180	5.943	0		1180	5.941	0		1180	5.941	0		1180	5.943	0		1180	5.94	0		1180	5.943	3.89298e-06
1181	5.946	0		1181	5.944	0		1181	5.945	0		1181	5.946	0		1181	5.944	0		1181	5.946	7.07683e-07
1182	5.95	0		1182	5.948	0		1182	5.948	0		1182	5.949	0		1182	5.947	0		1182	5.949	8.36886e-08
1183	5.953	0		1183	5.951	0		1183	5.951	0		1183	5.953	0		1183	5.95	0		1183	5.953	0
1184	5.956	0		1184	5.954	0		1184	5.955	8.24485228174927E-05		1184	5.956	0		1184	5.954	0		1184	5.956	0
1185	5.959	0		1185	5.958	0		1185	5.958	0.000348598		1185	5.959	0		1185	5.957	0		1185	5.959	0
1186	5.963	0		1186	5.961	0		1186	5.961	0.0011807		1186	5.963	0		1186	5.96	0		1186	5.963	0
1187	5.966	0		1187	5.964	0		1187	5.965	0.00320347		1187	5.966	0		1187	5.963	0		1187	5.966	0
1188	5.969	0		1188	5.968	0		1188	5.968	0.00696265		1188	5.969	0		1188	5.967	0		1188	5.969	0
1189	5.973	0		1189	5.971	0		1189	5.971	0.0121227		1189	5.972	0		1189	5.97	0		1189	5.973	0
1190	5.976	0		1190	5.974	0		1190	5.974	0.016908		1190	5.976	0		1190	5.973	0		1190	5.976	0
1191	5.979	0		1191	5.977	0		1191	5.978	0.0188911		1191	5.979	0		1191	5.977	0		1191	5.979	0
1192	5.983	0		1192	5.981	0		1192	5.981	0.016908		1192	5.982	0		1192	5.98	6.66588140296481E-08		1192	5.982	0
1193	5.986	0		1193	5.984	0		1193	5.984	0.0121227		1193	5.986	0		1193	5.983	5.63676550456469E-07		1193	5.986	0
1194	5.989	0		1194	5.987	0		1194	5.988	0.00696265		1194	5.989	0		1194	5.987	3.10079442512181E-06		1194	5.989	0
1195	5.993	0		1195	5.991	0		1195	5.991	0.00320347		1195	5.992	0		1195	5.99	1.32520291744491E-05		1195	5.992	0
1196	5.996	0		1196	5.994	0		1196	5.994	0.0011807		1196	5.996	0		1196	5.993	4.68296787902592E-05		1196	5.996	0
1197	5.999	0		1197	5.997	0		1197	5.998	0.000348598		1197	5.999	0		1197	5.997	0.000141383		1197	5.999	0
1198	6.002	0		1198	6.001	0		1198	6.001	8.24485228174927E-05		1198	6.002	0		1198	6	0.000372077		1198	6.002	0
1199	6.006	0		1199	6.004	0		1199	6.004	0		1199	6.006	0		1199	6.003	0.000864292		1199	6.006	0
1200	6.009	0		1200	6.007	0		1200	6.008	0		1200	6.009	0		1200	6.006	0.00178502		1200	6.009	0
1201	6.012	0		1201	6.011	0		1201	6.011	0		1201	6.012	0		1201	6.01	0.00329028		1201	6.012	0
1202	6.016	0		1202	6.014	0		1202	6.014	0		1202	6.015	0		1202	6.013	0.00542243		1202	6.016	0
1203	6.019	0		1203	6.017	0		1203	6.017	0		1203	6.019	0		1203	6.016	0.00799527		1203	6.019	0
1204	6.022	0		1204	6.02	0		1204	6.021	0		1204	6.022	0		1204	6.02	0.0105502		1204	6.022	0
1205	6.026	0		1205	6.024	0		1205	6.024	0		1205	6.025	0		1205	6.023	0.0124598		1205	6.025	0
1206	6.029	0		1206	6.027	0		1206	6.027	0		1206	6.029	0		1206	6.026	0.0131703		1206	6.029	0
1207	6.032	0		1207	6.03	0		1207	6.031	0		1207	6.032	0		1207	6.03	0.0124599		1207	6.032	0
1208	6.035	0		1208	6.034	0		1208	6.034	0		1208	6.035	0		1208	6.033	0.0105508		1208	6.035	0
1209	6.039	0		1209	6.037	0		1209	6.037	0		1209	6.039	0		1209	6.036	0.00799885		1209	6.039	0
1210	6.042	0		1210	6.04	0		1210	6.041	0		1210	6.042	0		1210	6.039	0.00543882		1210	6.042	0
1211	6.045	0		1211	6.044	0		1211	6.044	0		1211	6.045	0		1211	6.043	0.00335171		1211	6.045	0
1212	6.049	0		1212	6.047	0		1212	6.047	0		1212	6.049	0		1212	6.046	0.00198093		1212	6.049	0
1213	6.052	0		1213	6.05	0		1213	6.05	0		1213	6.052	0		1213	6.049	0.00140763		1213	6.052	0
1214	6.055	0		1214	6.053	0		1214	6.054	0		1214	6.055	0		1214	6.053	0.00170099		1214	6.055	0
1215	6.059	0		1215	6.057	0		1215	6.057	0		1215	6.058	0		1215	6.056	0.00303265		1215	6.058	0
1216	6.062	0		1216	6.06	0		1216	6.06	0		1216	6.062	0		1216	6.059	0.00566987		1216	6.062	0
1217	6.065	0		1217	6.063	0		1217	6.064	0		1217	6.065	0		1217	6.063	0.00981347		1217	6.065	0
1218	6.069	0		1218	6.067	0		1218	6.067	0		1218	6.068	0		1218	6.066	0.0153271		1218	6.068	0
1219	6.072	0		1219	6.07	0		1219	6.07	0		1219	6.072	0		1219	6.069	0.0215069		1219	6.072	0
1220	6.075	0		1220	6.073	0		1220	6.074	0		1220	6.075	0		1220	6.073	0.0270943		1220	6.075	0
1221	6.078	0		1221	6.077	0		1221	6.077	0		1221	6.078	0		1221	6.076	0.0306409		1221	6.078	0
1222	6.082	0		1222	6.08	0		1222	6.08	0		1222	6.082	0		1222	6.079	0.0311042		1222	6.082	7.22689e-08
1223	6.085	0		1223	6.083	6.09638e-05		1223	6.084	0		1223	6.085	0		1223	6.082	0.0283412		1223	6.085	6.11116e-07
1224	6.088	0		1224	6.087	0.000257759		1224	6.087	0		1224	6.088	0		1224	6.086	0.0231832		1224	6.088	3.36176e-06
1225	6.092	0		1225	6.09	0.000873026		1225	6.09	0		1225	6.091	0		1225	6.089	0.0170439		1225	6.092	1.43673e-05
1226	6.095	0		1226	6.093	0.0023687		1226	6.093	0		1226	6.095	0		1226	6.092	0.0113217		1226	6.095	5.07709e-05
1227	6.098	0.000115287		1227	6.096	0.0051483		1227	6.097	0		1227	6.098	0		1227	6.096	0.00695229		1227	6.098	0.000153346
1228	6.102	0.000487443		1228	6.1	0.00896372		1228	6.1	0		1228	6.101	0		1228	6.099	0.0043009		1228	6.101	0.000403932
1229	6.105	0.00165096		1229	6.103	0.0125021		1229	6.103	0		1229	6.105	0		1229	6.102	0.00332208		1229	6.105	0.00094001
1230	6.108	0.0044794		1230	6.106	0.0139684		1230	6.107	0		1230	6.108	0		1230	6.106	0.00377652		1230	6.108	0.00194798
1231	6.112	0.00973584		1231	6.11	0.0125021		1231	6.11	0		1231	6.111	0		1231	6.109	0.00533816		1231	6.111	0.00361218
1232	6.115	0.0169511		1232	6.113	0.00896372		1232	6.113	0		1232	6.115	0		1232	6.112	0.0075747		1232	6.115	0.0060146
1233	6.118	0.0236424		1233	6.116	0.0051483		1233	6.117	0		1233	6.118	0		1233	6.115	0.00990881		1233	6.118	0.0090256
1234	6.121	0.0264154		1234	6.12	0.0023687		1234	6.12	0		1234	6.121	0		1234	6.119	0.0116829		1234	6.121	0.0122684
1235	6.125	0.0236424		1235	6.123	0.000873026		1235	6.123	0		1235	6.125	0		1235	6.122	0.0123547		1235	6.125	0.0152233
1236	6.128	0.0169511		1236	6.126	0.000257759		1236	6.127	0		1236	6.128	0		1236	6.125	0.0117227		1236	6.128	0.0174396
1237	6.131	0.00973584		1237	6.13	6.09638e-05		1237	6.13	0		1237	6.131	0		1237	6.129	0.0100305		1237	6.131	0.0187176
1238	6.135	0.0044794		1238	6.133	0		1238	6.133	0		1238	6.134	0		1238	6.132	0.00787352		1238	6.135	0.019119
1239	6.138	0.00165096		1239	6.136	0		1239	6.136	0		1239	6.138	0		1239	6.135	0.00596844		1239	6.138	0.0188034
1240	6.141	0.000487443		1240	6.139	0		1240	6.14	0		1240	6.141	0		1240	6.139	0.00491644		1240	6.141	0.0178486
1241	6.145	0.000115287		1241	6.143	0		1241	6.143	0		1241	6.144	0		1241	6.142	0.00505224		1241	6.144	0.0162195
1242	6.148	0		1242	6.146	0		1242	6.146	0		1242	6.148	0		1242	6.145	0.00637965		1242	6.148	0.0139051
1243	6.151	0		1243	6.149	0		1243	6.15	0		1243	6.151	0		1243	6.149	0.00856124		1243	6.151	0.0110723
1244	6.154	0		1244	6.153	0		1244	6.153	0		1244	6.154	0		1244	6.152	0.0109695		1244	6.154	0.00808422
1245	6.158	0		1245	6.156	0		1245	6.156	0		1245	6.158	0		1245	6.155	0.0128424		1245	6.158	0.00536246
1246	6.161	0		1246	6.159	0		1246	6.16	7.33630278240967E-05		1246	6.161	0		1246	6.158	0.0135407		1246	6.161	0.00321165
1247	6.164	0		1247	6.163	0		1247	6.163	0.000310184		1247	6.164	0		1247	6.162	0.0128014		1247	6.164	0.00172919
1248	6.168	0		1248	6.166	0		1248	6.166	0.00105059		1248	6.168	0		1248	6.165	0.0108375		1248	6.168	0.000833663
1249	6.171	0		1249	6.169	0		1249	6.169	0.00285046		1249	6.171	0		1249	6.168	0.00821268		1249	6.171	0.000358055
1250	6.174	0		1250	6.172	0		1250	6.173	0.0061954		1250	6.174	0		1250	6.172	0.00556983		1250	6.174	0.000135895
1251	6.178	0		1251	6.176	0		1251	6.176	0.0107868		1251	6.177	0		1251	6.175	0.00337973		1251	6.177	4.4988e-05
1252	6.181	0		1252	6.179	0		1252	6.179	0.0150448		1252	6.181	0		1252	6.178	0.00183354		1252	6.181	1.27309e-05
1253	6.184	0		1253	6.182	0		1253	6.183	0.0168094		1253	6.184	0		1253	6.182	0.000887787		1253	6.184	2.97885e-06
1254	6.188	0		1254	6.186	0		1254	6.186	0.0150448		1254	6.187	0		1254	6.185	0.000382191		1254	6.187	5.41508e-07
1255	6.191	0		1255	6.189	0		1255	6.189	0.0107868		1255	6.191	0		1255	6.188	0.000145226		1255	6.191	6.40373e-08
1256	6.194	0		1256	6.192	0		1256	6.193	0.0061954		1256	6.194	0		1256	6.192	4.81027255642489E-05		1256	6.194	0
1257	6.197	0		1257	6.196	0		1257	6.196	0.00285046		1257	6.197	0		1257	6.195	1.36122803938989E-05		1257	6.197	0
1258	6.201	0		1258	6.199	0		1258	6.199	0.00105059		1258	6.201	0		1258	6.198	3.18508833506481E-06		1258	6.201	0
1259	6.204	0		1259	6.202	0		1259	6.203	0.000310184		1259	6.204	0		1259	6.201	5.78999883199398E-07		1259	6.204	0
1260	6.207	0		1260	6.206	0		1260	6.206	7.33630278240967E-05		1260	6.207	0		1260	6.205	6.84709065061434E-08		1260	6.207	0
1261	6.211	0		1261	6.209	0		1261	6.209	0		1261	6.21	0		1261	6.208	0		1261	6.211	0
1262	6.214	0		1262	6.212	0		1262	6.212	0		1262	6.214	0		1262	6.211	0		1262	6.214	0
1263	6.217	0		1263	6.215	0		1263	6.216	0		1263	6.217	0		1263	6.215	0		1263	6.217	0
1264	6.221	0		1264	6.219	0		1264	6.219	0		1264	6.22	0		1264	6.218	0		1264	6.22	0
1265	6.224	0		1265	6.222	0		1265	6.222	0		1265	6.224	0		1265	6.221	0		1265	6.224	0
1266	6.227	0		1266	6.225	0		1266	6.226	0.000125558		1266	6.227	0		1266	6.225	0		1266	6.227	0
1267	6.231	0		1267	6.229	0		1267	6.229	0.00053087		1267	6.23	0		1267	6.228	0		1267	6.23	0
1268	6.234	0		1268	6.232	0		1268	6.232	0.00179805		1268	6.234	0		1268	6.231	0		1268	6.234	0
1269	6.237	0		1269	6.235	0		1269	6.236	0.00487848		1269	6.237	0		1269	6.234	0		1269	6.237	0
1270	6.24	0		1270	6.239	7.34001e-05		1270	6.239	0.0106032		1270	6.24	0		1270	6.238	0		1270	6.24	0
1271	6.244	0		1271	6.242	0.000310341		1271	6.242	0.0184613		1271	6.244	0		1271	6.241	0		1271	6.244	0
1272	6.247	0		1272	6.245	0.00105112		1272	6.246	0.0257488		1272	6.247	0		1272	6.244	0		1272	6.247	0
1273	6.25	0		1273	6.249	0.0028519		1273	6.249	0.0287688		1273	6.25	0		1273	6.248	0		1273	6.25	0
1274	6.254	0		1274	6.252	0.00619853		1274	6.252	0.0257488		1274	6.253	0		1274	6.251	0		1274	6.254	0
1275	6.257	0		1275	6.255	0.0107923		1275	6.255	0.0184613		1275	6.257	0		1275	6.254	0		1275	6.257	7.66972e-08
1276	6.26	0		1276	6.258	0.0150524		1276	6.259	0.0106032		1276	6.26	0		1276	6.258	0		1276	6.26	6.48563e-07
1277	6.264	0		1277	6.262	0.0168179		1277	6.262	0.00487848		1277	6.263	0		1277	6.261	0		1277	6.263	3.64415e-06
1278	6.267	0		1278	6.265	0.0150524		1278	6.265	0.00179805		1278	6.267	0		1278	6.264	0		1278	6.267	1.58937e-05
1279	6.27	0		1279	6.268	0.0107923		1279	6.269	0.00053087		1279	6.27	0		1279	6.268	0		1279	6.27	5.74355e-05
1280	6.273	0		1280	6.272	0.00619853		1280	6.272	0.000125558		1280	6.273	0		1280	6.271	0		1280	6.273	0.000177861
1281	6.277	0		1281	6.275	0.0028519		1281	6.275	0		1281	6.277	0.000113024		1281	6.274	0		1281	6.277	0.000481777
1282	6.28	0		1282	6.278	0.00105112		1282	6.279	0		1282	6.28	0.000477873		1282	6.277	0		1282	6.28	0.00115648
1283	6.283	0		1283	6.282	0.000310341		1283	6.282	0		1283	6.283	0.00161855		1283	6.281	0		1283	6.283	0.00248024
1284	6.287	0		1284	6.285	7.34001e-05		1284	6.285	0		1284	6.287	0.00439146		1284	6.284	0		1284	6.287	0.00477628
1285	6.29	0		1285	6.288	0		1285	6.288	0		1285	6.29	0.0095447		1285	6.287	0		1285	6.29	0.00828468
1286	6.293	0		1286	6.291	0		1286	6.292	0		1286	6.293	0.0166183		1286	6.291	0		1286	6.293	0.01297
1287	6.297	0		1287	6.295	0		1287	6.295	0		1287	6.296	0.0231782		1287	6.294	0		1287	6.296	0.0183532
1288	6.3	0		1288	6.298	0		1288	6.298	0		1288	6.3	0.0258967		1288	6.297	0		1288	6.3	0.023499
1289	6.303	0		1289	6.301	0		1289	6.302	0		1289	6.303	0.0231782		1289	6.301	0		1289	6.303	0.0272444
1290	6.307	0		1290	6.305	0		1290	6.305	0		1290	6.306	0.0166183		1290	6.304	0		1290	6.306	0.0286154
1291	6.31	0		1291	6.308	0		1291	6.308	0		1291	6.31	0.0095447		1291	6.307	0		1291	6.31	0.0272325
1292	6.313	0		1292	6.311	0		1292	6.312	0		1292	6.313	0.00439146		1292	6.311	0		1292	6.313	0.0234786
1293	6.316	0		1293	6.315	0		1293	6.315	0		1293	6.316	0.00161855		1293	6.314	0		1293	6.316	0.0183298
1294	6.32	0		1294	6.318	0		1294	6.318	0		1294	6.32	0.000477873		1294	6.317	0		1294	6.32	0.0129485
1295	6.323	0		1295	6.321	0		1295	6.322	0		1295	6.323	0.000113024		1295	6.32	0		1295	6.323	0.00826806
1296	6.326	0		1296	6.325	0		1296	6.325	0		1296	6.326	0		1296	6.324	0		1296	6.326	0.00476519
1297	6.33	0		1297	6.328	0		1297	6.328	6.86632141807698E-05		1297	6.329	0		1297	6.327	0		1297	6.33	0.00247378
1298	6.333	0		1298	6.331	0		1298	6.331	0.000290313		1298	6.333	0		1298	6.33	0		1298	6.333	0.00115317
1299	6.336	0		1299	6.334	0		1299	6.335	0.000983285		1299	6.336	0		1299	6.334	0		1299	6.336	0.000480291
1300	6.34	0		1300	6.338	0		1300	6.338	0.00266786		1300	6.339	0		1300	6.337	0		1300	6.339	0.000177357
1301	6.343	0		1301	6.341	0		1301	6.341	0.00579851		1301	6.343	0		1301	6.34	0		1301	6.343	5.80172e-05
1302	6.346	0		1302	6.344	0		1302	6.345	0.0100958		1302	6.346	0		1302	6.344	0		1302	6.346	2.04237e-05
1303	6.35	0		1303	6.348	0		1303	6.348	0.014081		1303	6.349	0		1303	6.347	0		1303	6.349	2.42523e-05
1304	6.353	0		1304	6.351	0		1304	6.351	0.0157326		1304	6.353	0		1304	6.35	0		1304	6.353	7.68828e-05
1305	6.356	0		1305	6.354	0		1305	6.355	0.01414		1305	6.356	0		1305	6.353	0		1305	6.356	0.00024024
1306	6.359	0		1306	6.358	0		1306	6.358	0.0104227		1306	6.359	0		1306	6.357	0		1306	6.359	0.000658628
1307	6.363	0		1307	6.361	0		1307	6.361	0.00697122		1307	6.363	0		1307	6.36	0		1307	6.363	0.00159392
1308	6.366	0		1308	6.364	0		1308	6.365	0.00607112		1308	6.366	0		1308	6.363	0		1308	6.366	0.0034324
1309	6.369	0		1309	6.368	0		1309	6.368	0.008981		1309	6.369	0		1309	6.367	0		1309	6.369	0.00660813
1310	6.373	0		1310	6.371	0		1310	6.371	0.015521		1310	6.372	0		1310	6.37	0		1310	6.373	0.0114012
1311	6.376	0		1311	6.374	0		1311	6.374	0.0235853		1311	6.376	0		1311	6.373	0		1311	6.376	0.0176477
1312	6.379	0		1312	6.377	0		1312	6.378	0.029446		1312	6.379	0		1312	6.377	0		1312	6.379	0.0245186
1313	6.383	0		1313	6.381	0		1313	6.381	0.0298981		1313	6.382	0		1313	6.38	0		1313	6.382	0.0305803
1314	6.386	0		1314	6.384	0		1314	6.384	0.0246075		1314	6.386	0		1314	6.383	0		1314	6.386	0.0342413
1315	6.389	0		1315	6.387	0		1315	6.388	0.016407		1315	6.389	0		1315	6.387	0		1315	6.389	0.0344208
1316	6.392	0		1316	6.391	0		1316	6.391	0.00885463		1316	6.392	0		1316	6.39	0		1316	6.392	0.0310627
1317	6.396	0		1317	6.394	0		1317	6.394	0.00386436		1317	6.396	0		1317	6.393	0		1317	6.396	0.025164
1318	6.399	0		1318	6.397	0		1318	6.398	0.00136239		1318	6.399	0		1318	6.396	0		1318	6.399	0.0182977
1319	6.402	0		1319	6.401	0		1319	6.401	0.000387607		1319	6.402	7.73534e-05		1319	6.4	0		1319	6.402	0.0119398
1320	6.406	0		1320	6.404	0		1320	6.404	7.77344181503692E-05		1320	6.406	0.000327056		1320	6.403	0		1320	6.406	0.00698841
1321	6.409	0		1321	6.407	0		1321	6.407	0		1321	6.409	0.00110773		1321	6.406	0		1321	6.409	0.00366501
1322	6.412	0		1322	6.41	0		1322	6.411	0		1322	6.412	0.00300551		1322	6.41	0		1322	6.412	0.00171827
1323	6.416	0		1323	6.414	0		1323	6.414	0		1323	6.415	0.00653238		1323	6.413	0		1323	6.415	0.00071691
1324	6.419	0		1324	6.417	0		1324	6.417	0.000126737		1324	6.419	0.0114881		1324	6.416	0		1324	6.419	0.000264051
1325	6.422	0		1325	6.42	0		1325	6.421	0.000535854		1325	6.422	0.0164802		1325	6.42	0		1325	6.422	8.47198e-05
1326	6.426	0		1326	6.424	0		1326	6.424	0.0019263		1326	6.425	0.0200877		1326	6.423	0		1326	6.425	2.31866e-05
1327	6.429	0		1327	6.427	0		1327	6.427	0.00549209		1327	6.429	0.0229929		1327	6.426	0		1327	6.429	5.22897e-06
1328	6.432	0		1328	6.43	0		1328	6.431	0.0128293		1328	6.432	0.0292805		1328	6.43	0		1328	6.432	9.07105e-07
1329	6.435	0		1329	6.434	0		1329	6.434	0.0250518		1329	6.435	0.0440901		1329	6.433	6.44419736283372E-08		1329	6.435	2.5973e-07
1330	6.439	0		1330	6.437	0		1330	6.437	0.0419881		1330	6.439	0.0704828		1330	6.436	5.44930631126884E-07		1330	6.439	1.37008e-06
1331	6.442	0		1331	6.44	6.71254e-05		1331	6.441	0.0626359		1331	6.442	0.108209		1331	6.439	2.9976728016005E-06		1331	6.442	7.53682e-06
1332	6.445	0		1332	6.444	0.000283811		1332	6.444	0.0869362		1332	6.445	0.156817		1332	6.443	1.28763763606496E-05		1332	6.445	3.23034e-05
1333	6.449	0		1333	6.447	0.000961263		1333	6.447	0.117312		1333	6.448	0.219467		1333	6.446	4.59235166315356E-05		1333	6.449	0.00011461
1334	6.452	0		1334	6.45	0.00260811		1334	6.45	0.158067		1334	6.452	0.304002		1334	6.449	0.000140638		1334	6.452	0.000347967
1335	6.455	0		1335	6.453	0.00566864		1335	6.454	0.214363		1335	6.455	0.41989		1335	6.453	0.000378194		1335	6.455	0.000923073
1336	6.459	0		1336	6.457	0.00986968		1336	6.457	0.289262		1336	6.458	0.574889		1336	6.456	0.000906851		1336	6.458	0.00216808
1337	6.462	0		1337	6.46	0.0137657		1337	6.46	0.383938		1337	6.462	0.77256		1337	6.459	0.00196125		1337	6.462	0.00454759
1338	6.465	0		1338	6.463	0.0153802		1338	6.464	0.498864		1338	6.465	1.00875		1338	6.463	0.00386348		1338	6.465	0.00856882
1339	6.468	0		1339	6.467	0.0137657		1339	6.467	0.636531		1339	6.468	1.27551		1339	6.466	0.00700305		1339	6.468	0.0145793
1340	6.472	0		1340	6.47	0.00986968		1340	6.47	0.801522		1340	6.472	1.57046		1340	6.469	0.0118163		1340	6.472	0.0225371
1341	6.475	0		1341	6.473	0.00566864		1341	6.474	0.99738		1341	6.475	1.90762		1341	6.472	0.0187961		1341	6.475	0.0319329
1342	6.478	0		1342	6.477	0.00260811		1342	6.477	1.22445		1342	6.478	2.31693		1342	6.476	0.0285275		1342	6.478	0.0420247
1343	6.482	0		1343	6.48	0.00104255		1343	6.48	1.48306		1343	6.482	2.82331		1343	6.479	0.0416701		1343	6.482	0.0523511
1344	6.485	0		1344	6.483	0.000627509		1344	6.483	1.77714		1344	6.485	3.42916		1344	6.482	0.0587679		1344	6.485	0.0632135
1345	6.488	0		1345	6.487	0.00123122		1345	6.487	2.11021		1345	6.488	4.11363		1345	6.486	0.0798401		1345	6.488	0.075717
1346	6.492	0		1346	6.49	0.00315844		1346	6.49	2.47819		1346	6.491	4.84997		1346	6.489	0.103902		1346	6.492	0.0911848
1347	6.495	0.000106701		1347	6.493	0.00693257		1347	6.493	2.86827		1347	6.495	5.62269		1347	6.492	0.128737		1347	6.495	0.110221
1348	6.498	0.000451138		1348	6.496	0.0122389		1348	6.497	3.26769		1348	6.498	6.42617		1348	6.496	0.151232		1348	6.498	0.132043
1349	6.502	0.001528		1349	6.5	0.0176412		1349	6.5	3.67271		1349	6.501	7.25775		1349	6.499	0.168334		1349	6.501	0.154616
1350	6.505	0.00414577		1350	6.503	0.0212596		1350	6.503	4.08459		1350	6.505	8.10258		1350	6.502	0.178285		1350	6.505	0.175611
1351	6.508	0.00901071		1351	6.506	0.0223954		1351	6.507	4.50421		1351	6.508	8.93142		1351	6.506	0.181515		1351	6.508	0.19357
1352	6.511	0.0156885		1352	6.51	0.0219202		1352	6.51	4.93178		1352	6.511	9.70184		1352	6.509	0.180646		1352	6.511	0.208508
1353	6.515	0.0218815		1353	6.513	0.0207675		1353	6.513	5.37128		1353	6.515	10.3708		1353	6.512	0.179525		1353	6.515	0.221576
1354	6.518	0.0244479		1354	6.516	0.0186918		1354	6.517	5.82559		1354	6.518	10.9132		1354	6.515	0.181784		1354	6.518	0.234144
1355	6.521	0.0218815		1355	6.52	0.0150668		1355	6.52	6.28132		1355	6.521	11.3425		1355	6.519	0.189702		1355	6.521	0.247059
1356	6.525	0.0156885		1356	6.523	0.0103117		1356	6.523	6.70872		1356	6.525	11.7034		1356	6.522	0.203842		1356	6.525	0.26054
1357	6.528	0.00901071		1357	6.526	0.00580638		1357	6.526	7.0797		1357	6.528	12.0468		1357	6.525	0.223395		1357	6.528	0.274587
1358	6.531	0.00414577		1358	6.53	0.00263408		1358	6.53	7.38157		1358	6.531	12.4098		1358	6.529	0.246686		1358	6.531	0.28936
1359	6.535	0.001528		1359	6.533	0.000970835		1359	6.533	7.61174		1359	6.534	12.8111		1359	6.532	0.271465		1359	6.534	0.305128
1360	6.538	0.000451138		1360	6.536	0.000286637		1360	6.536	7.76971		1360	6.538	13.248		1360	6.535	0.295018		1360	6.538	0.321821
1361	6.541	0.000106701		1361	6.539	0.000198165		1361	6.54	7.85888		1361	6.541	13.6821		1361	6.539	0.314448		1361	6.541	0.338531
1362	6.545	0		1362	6.543	0.000551221		1362	6.543	7.88155		1362	6.544	14.0359		1362	6.542	0.327338		1362	6.544	0.353364
1363	6.548	0		1363	6.546	0.00194817		1363	6.546	7.83033		1363	6.548	14.2179		1363	6.545	0.332557		1363	6.548	0.363791
1364	6.551	0.000129867		1364	6.549	0.00555768		1364	6.55	7.69892		1364	6.551	14.1674		1364	6.549	0.330705		1364	6.551	0.367386
1365	6.554	0.000549086		1365	6.553	0.012802		1365	6.553	7.51029		1365	6.554	13.8998		1365	6.552	0.32387		1365	6.554	0.362657
1366	6.558	0.00185974		1366	6.556	0.0244559		1366	6.556	7.315		1366	6.558	13.5023		1366	6.555	0.314797		1366	6.558	0.349598
1367	6.561	0.00504587		1367	6.559	0.0393775		1367	6.56	7.15331		1367	6.561	13.0921		1367	6.558	0.305906		1367	6.561	0.329764
1368	6.564	0.010967		1368	6.563	0.0544611		1368	6.563	7.02383		1368	6.564	12.7524		1368	6.562	0.298675		1368	6.564	0.305831
1369	6.568	0.0190947		1369	6.566	0.0658413		1369	6.566	6.89355		1369	6.567	12.492		1369	6.565	0.293614		1369	6.568	0.28079
1370	6.571	0.0266323		1370	6.569	0.0705712		1370	6.569	6.73835		1370	6.571	12.2559		1370	6.568	0.290714		1370	6.571	0.257116
1371	6.574	0.0297559		1371	6.572	0.0688312		1371	6.573	6.5649		1371	6.574	11.9774		1371	6.572	0.289974		1371	6.574	0.236259
1372	6.578	0.0266323		1372	6.576	0.0656612		1372	6.576	6.40198		1372	6.577	11.6206		1372	6.575	0.291532		1372	6.577	0.218642
1373	6.581	0.0190947		1373	6.579	0.0687223		1373	6.579	6.26066		1373	6.581	11.1996		1373	6.578	0.295223		1373	6.581	0.204045
1374	6.584	0.010967		1374	6.582	0.0824365		1374	6.583	6.11431		1374	6.584	10.7601		1374	6.582	0.299855		1374	6.584	0.192047
1375	6.588	0.00504587		1375	6.586	0.102653		1375	6.586	5.91512		1375	6.587	10.3464		1375	6.585	0.302867		1375	6.587	0.182286
1376	6.591	0.00185974		1376	6.589	0.118553		1376	6.589	5.63894		1376	6.591	9.96407		1376	6.588	0.300903		1376	6.591	0.17451
1377	6.594	0.000549086		1377	6.592	0.121313		1377	6.593	5.31004		1377	6.594	9.57812		1377	6.591	0.29119		1377	6.594	0.16853
1378	6.597	0.000129867		1378	6.596	0.1101		1378	6.596	4.97923		1378	6.597	9.14702		1378	6.595	0.273023		1378	6.597	0.1641
1379	6.601	0		1379	6.599	0.0910978		1379	6.599	4.68109		1379	6.601	8.66362		1379	6.598	0.248406		1379	6.601	0.160779
1380	6.604	0		1380	6.602	0.0714966		1380	6.602	4.41571		1380	6.604	8.16376		1380	6.601	0.221375		1380	6.604	0.157872
1381	6.607	0.000117722		1381	6.606	0.0549929		1381	6.606	4.16635		1381	6.607	7.69911		1381	6.605	0.196296		1381	6.607	0.154599
1382	6.611	0.000497737		1382	6.609	0.041701		1382	6.609	3.92224		1382	6.61	7.29667		1382	6.608	0.17602		1382	6.61	0.150433
1383	6.614	0.00168583		1383	6.612	0.030762		1383	6.612	3.68905		1383	6.614	6.93968		1383	6.611	0.160891		1383	6.614	0.145365
1384	6.617	0.004574		1384	6.615	0.0230653		1384	6.616	3.48332		1384	6.617	6.59064		1384	6.615	0.149082		1384	6.617	0.139833
1385	6.621	0.00994145		1385	6.619	0.0212956		1385	6.619	3.3149		1385	6.62	6.22728		1385	6.618	0.138031		1385	6.62	0.134396
1386	6.624	0.0173091		1386	6.622	0.0268744		1386	6.622	3.17481		1386	6.624	5.86		1386	6.621	0.126062		1386	6.624	0.129411
1387	6.627	0.0242549		1387	6.625	0.0386596		1387	6.626	3.03915		1387	6.627	5.51805		1387	6.625	0.113263		1387	6.627	0.124968
1388	6.63	0.0274517		1388	6.629	0.0535489		1388	6.629	2.88844		1388	6.63	5.22016		1388	6.628	0.101141		1388	6.63	0.121004
1389	6.634	0.0257621		1389	6.632	0.0695512		1389	6.632	2.71514		1389	6.634	4.96655		1389	6.631	0.0914236		1389	6.634	0.117351
1390	6.637	0.0217056		1390	6.635	0.0873966		1390	6.636	2.52098		1390	6.637	4.7438		1390	6.634	0.0848712		1390	6.637	0.113589
1391	6.64	0.0194971		1391	6.639	0.108168		1391	6.639	2.30812		1391	6.64	4.54059		1391	6.638	0.0809134		1391	6.64	0.108892
1392	6.644	0.0212114		1392	6.642	0.129295		1392	6.642	2.08335		1392	6.643	4.3497		1392	6.641	0.0782479		1392	6.644	0.102191
1393	6.647	0.0248908		1393	6.645	0.144642		1393	6.645	1.86389		1393	6.647	4.16696		1393	6.644	0.0758252		1393	6.647	0.092755
1394	6.65	0.0264243		1394	6.648	0.147702		1394	6.649	1.67573		1394	6.65	3.98958		1394	6.648	0.073431		1394	6.65	0.0808613
1395	6.654	0.0233227		1395	6.652	0.136604		1395	6.652	1.53773		1395	6.653	3.81656		1395	6.651	0.0715063		1395	6.653	0.0679883
1396	6.657	0.0166374		1396	6.655	0.116885		1396	6.655	1.45128		1396	6.657	3.64618		1396	6.654	0.070503		1396	6.657	0.0562427
1397	6.66	0.00955569		1397	6.658	0.0997231		1397	6.659	1.4053		1397	6.66	3.47968		1397	6.658	0.0703711		1397	6.66	0.0472952
1398	6.664	0.00439652		1398	6.662	0.0941823		1398	6.662	1.38129		1398	6.663	3.32903		1398	6.661	0.0705388		1398	6.663	0.0415179
1399	6.667	0.00162041		1399	6.665	0.0998155		1399	6.665	1.35911		1399	6.667	3.20434		1399	6.664	0.0702904		1399	6.667	0.0379105
1400	6.67	0.000478424		1400	6.668	0.107008		1400	6.669	1.32465		1400	6.67	3.09873		1400	6.667	0.0691961		1400	6.67	0.0348492
1401	6.673	0.000113154		1401	6.672	0.106569		1401	6.672	1.27437		1401	6.673	2.99271		1401	6.671	0.0673137		1401	6.673	0.0311287
1402	6.677	9.34787e-05		1402	6.675	0.0968497		1402	6.675	1.21314		1402	6.677	2.87447		1402	6.674	0.0650837		1402	6.677	0.0266215
1403	6.68	0.000395235		1403	6.678	0.0832098		1403	6.679	1.14901		1403	6.68	2.7473		1403	6.677	0.0629974		1403	6.68	0.0222044
1404	6.683	0.00144127		1404	6.682	0.0708154		1404	6.682	1.08973		1404	6.683	2.61759		1404	6.681	0.0612138		1404	6.683	0.0191144
1405	6.687	0.00406591		1405	6.685	0.0620894		1405	6.685	1.04186		1405	6.686	2.48666		1405	6.684	0.0593569		1405	6.687	0.0182018
1406	6.69	0.00936363		1406	6.688	0.0573421		1406	6.688	1.0049		1406	6.69	2.35596		1406	6.687	0.0566742		1406	6.69	0.0195031
1407	6.693	0.0177315		1407	6.691	0.0547796		1407	6.692	0.96777		1407	6.693	2.23854		1407	6.691	0.0525254		1407	6.693	0.0222897
1408	6.697	0.0279395		1408	6.695	0.0503996		1408	6.695	0.917625		1408	6.696	2.15384		1408	6.694	0.0469005		1408	6.696	0.0254828
1409	6.7	0.0369447		1409	6.698	0.0415634		1409	6.698	0.853505		1409	6.7	2.10675		1409	6.697	0.0405827		1409	6.7	0.0281734
1410	6.703	0.0416986		1410	6.701	0.029747		1410	6.702	0.790518		1410	6.703	2.07707		1410	6.701	0.0348067		1410	6.703	0.0299859
1411	6.707	0.041285		1411	6.705	0.0205869		1411	6.705	0.743672		1411	6.706	2.03659		1411	6.704	0.0306523		1411	6.706	0.0311319
1412	6.71	0.0376938		1412	6.708	0.0204022		1412	6.708	0.711122		1412	6.71	1.97685		1412	6.707	0.0286043		1412	6.71	0.0321828
1413	6.713	0.0339649		1413	6.711	0.0338481		1413	6.712	0.677232		1413	6.713	1.91636		1413	6.71	0.028523		1413	6.713	0.0337301
1414	6.716	0.0312672		1414	6.715	0.0622569		1414	6.715	0.628832		1414	6.716	1.88117		1414	6.714	0.0299123		1414	6.716	0.0361156
1415	6.72	0.0281389		1415	6.718	0.101883		1415	6.718	0.568018		1415	6.72	1.87569		1415	6.717	0.0321843		1415	6.72	0.0392954
1416	6.723	0.0228258		1416	6.721	0.142933		1416	6.721	0.511018		1416	6.723	1.87362		1416	6.72	0.0347431		1416	6.723	0.042801
1417	6.726	0.0156788		1417	6.725	0.172977		1417	6.725	0.474889		1417	6.726	1.83836		1417	6.724	0.036957		1417	6.726	0.0457735
1418	6.73	0.00885854		1418	6.728	0.182858		1418	6.728	0.464566		1418	6.729	1.75177		1418	6.727	0.0381852		1418	6.729	0.0471309
1419	6.733	0.00402855		1419	6.731	0.172532		1419	6.731	0.469451		1419	6.733	1.62541		1419	6.73	0.0379153		1419	6.733	0.0459192
1420	6.736	0.00148479		1420	6.734	0.151927		1420	6.735	0.471748		1420	6.736	1.49112		1420	6.734	0.0359271		1420	6.736	0.0417515
1421	6.74	0.000534513		1421	6.738	0.134755		1421	6.738	0.457953		1421	6.739	1.38058		1421	6.737	0.0323774		1421	6.739	0.0350926
1422	6.743	0.000510134		1422	6.741	0.129023		1422	6.741	0.427221		1422	6.743	1.31089		1422	6.74	0.0277866		1422	6.743	0.0271856
1423	6.746	0.00137664		1423	6.744	0.131325		1423	6.745	0.39345		1423	6.746	1.27842		1423	6.744	0.022965		1423	6.746	0.0196481
1424	6.749	0.00373511		1424	6.748	0.131339		1424	6.748	0.374219		1424	6.749	1.26413		1424	6.747	0.0188912		1424	6.749	0.0139803
1425	6.753	0.00811815		1425	6.751	0.121736		1425	6.751	0.375221		1425	6.753	1.24884		1425	6.75	0.0165107		1425	6.753	0.0112366
1426	6.756	0.0141345		1426	6.754	0.103138		1426	6.755	0.385712		1426	6.756	1.22683		1426	6.753	0.0164408		1426	6.756	0.0119094
1427	6.759	0.019714		1427	6.758	0.0813769		1427	6.758	0.389375		1427	6.759	1.20397		1427	6.757	0.0186661		1427	6.759	0.0158933
1428	6.763	0.0220262		1428	6.761	0.0613445		1428	6.761	0.377627		1428	6.762	1.18478		1428	6.76	0.0223921		1428	6.763	0.0224092
1429	6.766	0.019714		1429	6.764	0.0444026		1429	6.764	0.352269		1429	6.766	1.16261		1429	6.763	0.0262224		1429	6.766	0.0299577
1430	6.769	0.0142492		1430	6.767	0.0306033		1430	6.768	0.320706		1430	6.769	1.12474		1430	6.767	0.0286819		1430	6.769	0.0365235
1431	6.773	0.0086029		1431	6.771	0.020758		1431	6.771	0.290698		1431	6.772	1.06476		1431	6.77	0.0288911		1431	6.772	0.0401442
1432	6.776	0.00549988		1432	6.774	0.0160697		1432	6.774	0.267485		1432	6.776	0.988244		1432	6.773	0.0270499		1432	6.776	0.0396538
1433	6.779	0.00635105		1433	6.777	0.0164019		1433	6.778	0.251114		1433	6.779	0.90768		1433	6.777	0.0244482		1433	6.779	0.0351732
1434	6.783	0.0118489		1434	6.781	0.0193628		1434	6.781	0.236609		1434	6.782	0.835487		1434	6.78	0.0229637		1434	6.782	0.0280129
1435	6.786	0.0217297		1435	6.784	0.0220579		1435	6.784	0.218125		1435	6.786	0.780957		1435	6.783	0.0242622		1435	6.786	0.020042
1436	6.789	0.0338925		1436	6.787	0.0241908		1436	6.788	0.195643		1436	6.789	0.750835		1436	6.786	0.0290489		1436	6.789	0.0129198
1437	6.792	0.0443432		1437	6.791	0.0290734		1437	6.791	0.176069		1437	6.792	0.745539		1437	6.79	0.0366903		1437	6.792	0.00762602
1438	6.796	0.0487199		1438	6.794	0.0414001		1438	6.794	0.166983		1438	6.796	0.756264		1438	6.793	0.0454006		1438	6.796	0.00445501
1439	6.799	0.0450221		1439	6.797	0.0625032		1439	6.798	0.169906		1439	6.799	0.769035		1439	6.796	0.0529547		1439	6.799	0.00333255
1440	6.802	0.0348901		1440	6.801	0.0876446		1440	6.801	0.179195		1440	6.802	0.771514		1440	6.8	0.0575983		1440	6.802	0.00417583
1441	6.806	0.0225282		1441	6.804	0.10775		1441	6.804	0.189553		1441	6.805	0.758506		1441	6.803	0.0586568		1441	6.806	0.00707098
1442	6.809	0.0120224		1442	6.807	0.114393		1442	6.807	0.200355		1442	6.809	0.731657		1442	6.806	0.0565049		1442	6.809	0.012186
1443	6.812	0.00526077		1443	6.81	0.105712		1443	6.811	0.212866		1443	6.812	0.697895		1443	6.81	0.0520162		1443	6.812	0.0194856
1444	6.816	0.00187493		1444	6.814	0.0878816		1444	6.814	0.224802		1444	6.815	0.669245		1444	6.813	0.0459791		1444	6.815	0.0284409
1445	6.819	0.00051972		1445	6.817	0.0714258		1445	6.817	0.230153		1445	6.819	0.658167		1445	6.816	0.0389056		1445	6.819	0.0379744
1446	6.822	0.000122921		1446	6.82	0.0640585		1446	6.821	0.224495		1446	6.822	0.669543		1446	6.82	0.0312405		1446	6.822	0.046773
1447	6.826	0		1447	6.824	0.0656064		1447	6.824	0.208957		1447	6.825	0.694462		1447	6.823	0.0236375		1447	6.825	0.0538306
1448	6.829	0		1448	6.827	0.0692774		1448	6.827	0.189612		1448	6.829	0.714831		1448	6.826	0.017002		1448	6.829	0.0588426
1449	6.832	0		1449	6.83	0.0682782		1449	6.831	0.172886		1449	6.832	0.716254		1449	6.829	0.0122856		1449	6.832	0.0621201
1450	6.835	0		1450	6.834	0.0607032		1450	6.834	0.162712		1450	6.835	0.697575		1450	6.833	0.0102204		1450	6.835	0.064064
1451	6.839	0		1451	6.837	0.0492984		1451	6.837	0.159689		1451	6.839	0.669667		1451	6.836	0.0111248		1451	6.839	0.0646466
1452	6.842	0		1452	6.84	0.0379078		1452	6.84	0.162194		1452	6.842	0.646069		1452	6.839	0.014775		1452	6.842	0.0633751
1453	6.845	0		1453	6.844	0.0292125		1453	6.844	0.167619		1453	6.845	0.632304		1453	6.843	0.0203115		1453	6.845	0.0597929
1454	6.849	0.000101181		1454	6.847	0.0244187		1454	6.847	0.172521		1454	6.848	0.622981		1454	6.846	0.0262744		1454	6.848	0.0540788
1455	6.852	0.000427799		1455	6.85	0.0231993		1455	6.85	0.173606		1455	6.852	0.60708		1455	6.849	0.0309179		1455	6.852	0.0471994
1456	6.855	0.00144895		1456	6.853	0.0238885		1456	6.854	0.169126		1456	6.855	0.576267		1456	6.853	0.0328104		1456	6.855	0.0404676
1457	6.859	0.00404722		1457	6.857	0.02465		1457	6.857	0.160809		1457	6.858	0.531676		1457	6.856	0.0314477		1457	6.858	0.0348618
1458	6.862	0.00903468		1458	6.86	0.0240284		1458	6.86	0.152919		1458	6.862	0.48426		1458	6.859	0.0274898		1458	6.862	0.0306396
1459	6.865	0.016537		1459	6.863	0.0215087		1459	6.864	0.148847		1459	6.865	0.448585		1459	6.863	0.0224228		1459	6.865	0.0274853
1460	6.868	0.0252535		1460	6.867	0.0175559		1460	6.867	0.147815		1460	6.868	0.433537		1460	6.866	0.0178269		1460	6.868	0.0249756
1461	6.872	0.0329726		1461	6.87	0.0139048		1461	6.87	0.146077		1461	6.872	0.436789		1461	6.869	0.0146803		1461	6.872	0.0229277
1462	6.875	0.0377938		1462	6.873	0.0125502		1462	6.874	0.140284		1462	6.875	0.446885		1462	6.872	0.0130674		1462	6.875	0.0213697
1463	6.878	0.0386494		1463	6.877	0.0141227		1463	6.877	0.130317		1463	6.878	0.450071		1463	6.876	0.0123743		1463	6.878	0.0202552
1464	6.882	0.0351053		1464	6.88	0.0169126		1464	6.88	0.119241		1464	6.881	0.438403		1464	6.879	0.0117775		1464	6.882	0.0192578
1465	6.885	0.0277038		1465	6.883	0.018163		1465	6.883	0.111184		1465	6.885	0.41684		1465	6.882	0.0107211		1465	6.885	0.0178671
1466	6.888	0.0184933		1466	6.886	0.0162734		1466	6.887	0.109168		1466	6.888	0.401263		1466	6.886	0.00915425		1466	6.888	0.0157036
1467	6.892	0.0102172		1467	6.89	0.0123134		1467	6.89	0.113895		1467	6.891	0.40693		1467	6.889	0.0074734		1467	6.891	0.0127762
1468	6.895	0.00460523		1468	6.893	0.00895575		1468	6.893	0.124024		1468	6.895	0.436114		1468	6.892	0.00627093		1468	6.895	0.00947939
1469	6.898	0.00166004		1469	6.896	0.00821429		1469	6.897	0.137188		1469	6.898	0.474405		1469	6.896	0.0060446		1469	6.898	0.00635828
1470	6.902	0.000490125		1470	6.9	0.0101553		1470	6.9	0.148197		1470	6.901	0.499933		1470	6.899	0.00698338		1470	6.901	0.00383632
1471	6.905	0.000115922		1471	6.903	0.0129397		1471	6.903	0.149286		1471	6.905	0.49786		1471	6.902	0.00887925		1471	6.905	0.00207544
1472	6.908	0		1472	6.906	0.0141678		1472	6.907	0.134828		1472	6.908	0.469862		1472	6.905	0.0111845		1472	6.908	0.00100416
1473	6.911	0.000100339		1473	6.91	0.0126109		1473	6.91	0.10748		1473	6.911	0.432306		1473	6.909	0.0132183		1473	6.911	0.000435266
1474	6.915	0.000424241		1474	6.913	0.00904175		1474	6.913	0.0771312		1474	6.915	0.404795		1474	6.912	0.0144713		1474	6.915	0.000178998
1475	6.918	0.0014369		1475	6.916	0.00519312		1475	6.917	0.0529698		1475	6.918	0.396981		1475	6.915	0.0148638		1475	6.918	0.000107236
1476	6.921	0.0038986		1476	6.92	0.00238932		1476	6.92	0.0371764		1476	6.921	0.40152		1476	6.919	0.0147838		1476	6.921	0.000175186
1477	6.925	0.00847349		1477	6.923	0.000880626		1477	6.923	0.0277675		1477	6.924	0.399494		1477	6.922	0.014835		1477	6.925	0.000424655
1478	6.928	0.0147532		1478	6.926	0.000260003		1478	6.926	0.0238476		1478	6.928	0.376645		1478	6.925	0.0154271		1478	6.928	0.000980953
1479	6.931	0.0206977		1479	6.929	0.000116244		1479	6.93	0.0274636		1479	6.931	0.337217		1479	6.929	0.0164793		1479	6.931	0.00203321
1480	6.935	0.0236156		1480	6.933	0.000231484		1480	6.933	0.0397632		1480	6.934	0.300043		1480	6.932	0.017459		1480	6.934	0.00377552
1481	6.938	0.0227909		1481	6.936	0.000784032		1481	6.936	0.0572423		1481	6.938	0.282527		1481	6.935	0.0177487		1481	6.938	0.00630211
1482	6.941	0.0210862		1482	6.939	0.0021958		1482	6.94	0.0718978		1482	6.941	0.288104		1482	6.939	0.0171023		1482	6.941	0.00949656
1483	6.945	0.0231224		1483	6.943	0.00491334		1483	6.943	0.0767353		1483	6.944	0.307391		1483	6.942	0.0158744		1483	6.944	0.0129987
1484	6.948	0.031326		1484	6.946	0.00903167		1484	6.946	0.0706913		1484	6.948	0.328223		1484	6.945	0.0148579		1484	6.948	0.016314
1485	6.951	0.0431303		1485	6.949	0.0138912		1485	6.95	0.058276		1485	6.951	0.343915		1485	6.948	0.0148233		1485	6.951	0.0190293
1486	6.954	0.0521922		1486	6.953	0.0183337		1486	6.953	0.0448551		1486	6.954	0.351589		1486	6.952	0.0160409		1486	6.954	0.02099
1487	6.958	0.0533867		1487	6.956	0.0213071		1487	6.956	0.0342176		1487	6.958	0.348921		1487	6.955	0.0180848		1487	6.958	0.0223015
1488	6.961	0.0481009		1488	6.959	0.0221083		1488	6.959	0.0288846		1488	6.961	0.334319		1488	6.958	0.02005		1488	6.961	0.0231632
1489	6.964	0.0438423		1489	6.963	0.0203307		1489	6.963	0.0302323		1489	6.964	0.310631		1489	6.962	0.02107		1489	6.964	0.0236952
1490	6.968	0.0477564		1490	6.966	0.0161855		1490	6.966	0.0365902		1490	6.967	0.285594		1490	6.965	0.0208287		1490	6.967	0.0239061
1491	6.971	0.0603911		1491	6.969	0.0108635		1491	6.969	0.0432325		1491	6.971	0.268551		1491	6.968	0.0197509		1491	6.971	0.0237791
1492	6.974	0.0746022		1492	6.972	0.00602063		1492	6.973	0.0455452		1492	6.974	0.266441		1492	6.972	0.0187486		1492	6.974	0.0233276
1493	6.978	0.0814077		1493	6.976	0.0027183		1493	6.976	0.0431122		1493	6.977	0.280777		1493	6.975	0.0186895		1493	6.977	0.0225363
1494	6.981	0.0770023		1494	6.979	0.000981698		1494	6.979	0.0402831		1494	6.981	0.30745		1494	6.978	0.0199212		1494	6.981	0.021275
1495	6.984	0.0642674		1495	6.982	0.000289844		1495	6.983	0.0419045		1495	6.984	0.3378		1495	6.982	0.0221267		1495	6.984	0.0193372
1496	6.987	0.0483993		1496	6.986	6.85524e-05		1496	6.986	0.0490036		1496	6.987	0.359655		1496	6.985	0.0245614		1496	6.987	0.0166241
1497	6.991	0.0331344		1497	6.989	0		1497	6.989	0.0580268		1497	6.991	0.360545		1497	6.988	0.0265068		1497	6.991	0.0133242
1498	6.994	0.0206173		1498	6.992	0		1498	6.993	0.0633587		1498	6.994	0.336531		1498	6.991	0.027694		1498	6.994	0.00993254
1499	6.997	0.012579		1499	6.996	0		1499	6.996	0.0611371		1499	6.997	0.297993		1499	6.995	0.0284898		1499	6.997	0.00710123
1500	7.001	0.0106519		1500	6.999	0		1500	6.999	0.0522188		1500	7	0.262303		1500	6.998	0.0297328		1500	7.001	0.00545514
1501	7.004	0.0157414		1501	7.002	0		1501	7.002	0.0412697		1501	7.004	0.241488		1501	7.001	0.0322378		1501	7.004	0.00549413
1502	7.007	0.0270277		1502	7.005	7.5914e-05		1502	7.006	0.0327349		1502	7.007	0.233424		1502	7.005	0.0361718		1502	7.007	0.00757867
1503	7.011	0.0404995		1503	7.009	0.000386154		1503	7.009	0.0284246		1503	7.01	0.227865		1503	7.008	0.0406687		1503	7.01	0.0119062
1504	7.014	0.0497939		1504	7.012	0.00136272		1504	7.012	0.0282289		1504	7.014	0.217162		1504	7.011	0.0440218		1504	7.014	0.018417
1505	7.017	0.0497829		1505	7.015	0.00388304		1505	7.016	0.03206		1505	7.017	0.20336		1505	7.015	0.0444625		1505	7.017	0.0266716
1506	7.021	0.0403618		1506	7.019	0.0089435		1506	7.019	0.0389597		1506	7.02	0.194907		1506	7.018	0.0410951		1506	7.02	0.0358067
1507	7.024	0.0266448		1507	7.022	0.0166666		1507	7.022	0.0461006		1507	7.024	0.199461		1507	7.021	0.0343866		1507	7.024	0.044637
1508	7.027	0.0146177		1508	7.025	0.0251522		1508	7.026	0.0496645		1508	7.027	0.21773		1508	7.024	0.0259026		1508	7.027	0.0518899
1509	7.03	0.00774923		1509	7.029	0.0307614		1509	7.029	0.0481621		1509	7.03	0.24105		1509	7.028	0.0175135		1509	7.03	0.0565044
1510	7.034	0.00662161		1510	7.032	0.0305033		1510	7.032	0.0438362		1510	7.034	0.256268		1510	7.031	0.0106107		1510	7.034	0.0579178
1511	7.037	0.0103729		1511	7.035	0.0245294		1511	7.036	0.041306		1511	7.037	0.256502		1511	7.034	0.00575206		1511	7.037	0.0562606
1512	7.04	0.0171322		1512	7.039	0.015995		1512	7.039	0.0439581		1512	7.04	0.246938		1512	7.038	0.00278411		1512	7.04	0.052355
1513	7.044	0.0237354		1513	7.042	0.00845427		1513	7.042	0.051622		1513	7.043	0.238775		1513	7.041	0.00119837		1513	7.044	0.0474623
1514	7.047	0.0265193		1514	7.045	0.00361979		1514	7.045	0.0608562		1514	7.047	0.238328		1514	7.044	0.000455332		1514	7.047	0.042859
1515	7.05	0.0237354		1515	7.048	0.00125443		1515	7.049	0.0683598		1515	7.05	0.243226		1515	7.048	0.000150818		1515	7.05	0.0394466
1516	7.054	0.0170178		1516	7.052	0.000351516		1516	7.052	0.0731284		1516	7.053	0.244797		1516	7.051	4.26790136063832E-05		1516	7.053	0.0375691
1517	7.057	0.00977413		1517	7.055	6.51839e-05		1517	7.055	0.075548		1517	7.057	0.236491		1517	7.054	9.98630855813465E-06		1517	7.057	0.0370491
1518	7.06	0.00461354		1518	7.058	0		1518	7.059	0.0753182		1518	7.06	0.218687		1518	7.058	1.81535659238644E-06		1518	7.06	0.0373269
1519	7.064	0.00215013		1519	7.062	0		1519	7.062	0.0715952		1519	7.063	0.199397		1519	7.061	2.14679014908578E-07		1519	7.063	0.0376315
1520	7.067	0.00215803		1520	7.065	0		1520	7.065	0.0643964		1520	7.067	0.187189		1520	7.064	0		1520	7.067	0.0372071
1521	7.07	0.00464319		1521	7.068	0		1521	7.069	0.0556154		1521	7.07	0.183939		1521	7.067	0		1521	7.07	0.0355923
1522	7.073	0.00984028		1522	7.072	0		1522	7.072	0.0481356		1522	7.073	0.183426		1522	7.071	0		1522	7.073	0.0328195
1523	7.077	0.0171329		1523	7.075	0		1523	7.075	0.0446478		1523	7.077	0.17874		1523	7.074	0		1523	7.077	0.0293641
1524	7.08	0.023896		1524	7.078	0		1524	7.078	0.0461396		1524	7.08	0.17101		1524	7.077	6.39352150053198E-08		1524	7.08	0.0258519
1525	7.083	0.0266987		1525	7.082	0		1525	7.082	0.0514918		1525	7.083	0.167441		1525	7.081	5.40645400545043E-07		1525	7.083	0.0227578
1526	7.087	0.023896		1526	7.085	0		1526	7.085	0.0581647		1526	7.086	0.172312		1526	7.084	2.97409975346875E-06		1526	7.086	0.0203338
1527	7.09	0.0171329		1527	7.088	0		1527	7.088	0.0636378		1527	7.09	0.180976		1527	7.087	1.27105675524476E-05		1527	7.09	0.018772
1528	7.093	0.00984028		1528	7.091	0		1528	7.092	0.0658291		1528	7.093	0.184021		1528	7.091	4.49162752598333E-05		1528	7.093	0.0183552
1529	7.097	0.00452745		1529	7.095	0		1529	7.095	0.0638333		1529	7.096	0.17632		1529	7.094	0.000135606		1529	7.096	0.0193629
1530	7.1	0.00166867		1530	7.098	0		1530	7.098	0.0581122		1530	7.1	0.159935		1530	7.097	0.000356874		1530	7.1	0.0217588
1531	7.103	0.000585715		1531	7.101	5.39852e-05		1531	7.102	0.0507151		1531	7.103	0.141708		1531	7.101	0.000828978		1531	7.103	0.0249494
1532	7.106	0.000509917		1532	7.105	0.000228253		1532	7.105	0.0437274		1532	7.106	0.129779		1532	7.104	0.00171209		1532	7.106	0.027908
1533	7.11	0.00133242		1533	7.108	0.000773089		1533	7.108	0.0382033		1533	7.11	0.131		1533	7.107	0.00315585		1533	7.11	0.0296796
1534	7.113	0.00361512		1534	7.111	0.00209755		1534	7.112	0.0344369		1534	7.113	0.146412		1534	7.11	0.00520087		1534	7.113	0.0299441
1535	7.116	0.00785735		1535	7.115	0.00455897		1535	7.115	0.0322686		1535	7.116	0.169057		1535	7.114	0.00766859		1535	7.116	0.0292282
1536	7.12	0.0138088		1536	7.118	0.00793762		1536	7.118	0.0311353		1536	7.119	0.186644		1536	7.117	0.0101191		1536	7.12	0.0286028
1537	7.123	0.0196232		1537	7.121	0.0110709		1537	7.121	0.0302108		1537	7.123	0.191121		1537	7.12	0.0119508		1537	7.123	0.0290921
1538	7.126	0.023156		1538	7.124	0.0123694		1538	7.125	0.0284461		1538	7.126	0.185024		1538	7.124	0.0126327		1538	7.126	0.0312074
1539	7.13	0.0240659		1539	7.128	0.0110709		1539	7.128	0.0248406		1539	7.129	0.179618		1539	7.127	0.0119539		1539	7.129	0.0348594
1540	7.133	0.0246182		1540	7.131	0.00793762		1540	7.131	0.019264		1540	7.133	0.185923		1540	7.13	0.0101325		1540	7.133	0.0395852
1541	7.136	0.0271563		1541	7.134	0.00455897		1541	7.135	0.0127402		1541	7.136	0.206682		1541	7.134	0.00771598		1541	7.136	0.044838
1542	7.14	0.0313963		1542	7.138	0.00209755		1542	7.138	0.00715321		1542	7.139	0.235131		1542	7.137	0.00534396		1542	7.139	0.050155
1543	7.143	0.0347164		1543	7.141	0.000773089		1543	7.141	0.0037938		1543	7.143	0.259278		1543	7.14	0.00353241		1543	7.143	0.0551953
1544	7.146	0.0353684		1544	7.144	0.000228253		1544	7.145	0.00334163		1544	7.146	0.268216		1544	7.143	0.0025868		1544	7.146	0.0597153
1545	7.149	0.0340412		1545	7.148	5.39852e-05		1545	7.148	0.00655439		1545	7.149	0.258076		1545	7.147	0.00263551		1545	7.149	0.063504
1546	7.153	0.0319898		1546	7.151	0		1546	7.151	0.014269		1546	7.153	0.233282		1546	7.15	0.00368682		1546	7.153	0.0662709
1547	7.156	0.0289876		1547	7.154	0		1547	7.154	0.026363		1547	7.156	0.202802		1547	7.153	0.0056234		1547	7.156	0.0675463
1548	7.159	0.0245616		1548	7.158	6.58523e-05		1548	7.158	0.0405763		1548	7.159	0.176388		1548	7.157	0.00813664		1548	7.159	0.066735
1549	7.163	0.0202037		1549	7.161	0.000278428		1549	7.161	0.0527704		1549	7.162	0.160947		1549	7.16	0.0106908		1549	7.163	0.0633899
1550	7.166	0.0187419		1550	7.164	0.000943032		1550	7.164	0.0601444		1550	7.166	0.158513		1550	7.163	0.0126166		1550	7.166	0.0575749
1551	7.169	0.021311		1551	7.167	0.00255864		1551	7.168	0.0629602		1551	7.169	0.166877		1551	7.167	0.0133451		1551	7.169	0.0500408
1552	7.173	0.0256333		1552	7.171	0.00562657		1552	7.171	0.0632233		1552	7.172	0.181391		1552	7.17	0.0126653		1552	7.172	0.0420242
1553	7.176	0.0275428		1553	7.174	0.00995917		1553	7.174	0.0618223		1553	7.176	0.197258		1553	7.173	0.0108456		1553	7.176	0.0347459
1554	7.179	0.0247346		1554	7.177	0.0144417		1554	7.178	0.0581686		1554	7.179	0.209037		1554	7.177	0.00853978		1554	7.179	0.0289219
1555	7.182	0.0190497		1555	7.181	0.0176311		1555	7.181	0.0518372		1555	7.182	0.211359		1555	7.18	0.00654577		1555	7.182	0.0246027
1556	7.186	0.0148424		1556	7.184	0.0191125		1556	7.184	0.0445125		1556	7.186	0.201039		1556	7.183	0.00556233		1556	7.186	0.0214279
1557	7.189	0.0161137		1557	7.187	0.0196497		1557	7.188	0.0392486		1557	7.189	0.179516		1557	7.186	0.00603959		1557	7.189	0.019087
1558	7.192	0.0242805		1558	7.191	0.0201512		1558	7.191	0.0378644		1558	7.192	0.151175		1558	7.19	0.00811702		1558	7.192	0.0176407
1559	7.196	0.0380792		1559	7.194	0.0207277		1559	7.194	0.0388158		1559	7.196	0.120937		1559	7.193	0.0115967		1559	7.196	0.0174728
1560	7.199	0.0546313		1560	7.197	0.0212644		1560	7.197	0.0384405		1560	7.199	0.0930879		1560	7.196	0.0159407		1560	7.199	0.0189247
1561	7.202	0.070762		1561	7.201	0.0219165		1561	7.201	0.0340714		1561	7.202	0.0731718		1561	7.2	0.020339		1561	7.202	0.0218884
1562	7.206	0.0836622		1562	7.204	0.0223519		1562	7.204	0.0260304		1562	7.205	0.0670186		1562	7.203	0.0238856		1562	7.205	0.0256661
1563	7.209	0.0902865		1563	7.207	0.0213382		1563	7.207	0.0170976		1563	7.209	0.0762609		1563	7.206	0.0258369		1563	7.209	0.02922
1564	7.212	0.0876591		1564	7.21	0.0179931		1564	7.211	0.0106948		1564	7.212	0.0946493		1564	7.21	0.025866		1564	7.212	0.0316763
1565	7.216	0.0755088		1565	7.214	0.0132963		1565	7.214	0.00942512		1565	7.215	0.11028		1565	7.213	0.0242227		1565	7.215	0.032764
1566	7.219	0.0583456		1566	7.217	0.00976128		1566	7.217	0.0147836		1566	7.219	0.114543		1566	7.216	0.02174		1566	7.219	0.0328867
1567	7.222	0.0436998		1567	7.22	0.00945354		1567	7.221	0.0265344		1567	7.222	0.10999		1567	7.22	0.0196603		1567	7.222	0.0327588
1568	7.225	0.0366829		1568	7.224	0.0127448		1568	7.224	0.0414429		1568	7.225	0.108089		1568	7.223	0.0192751		1568	7.225	0.032849
1569	7.229	0.0367334		1569	7.227	0.0183297		1569	7.227	0.0529983		1569	7.229	0.117761		1569	7.226	0.0214415		1569	7.229	0.0330415
1570	7.232	0.039723		1570	7.23	0.0244323		1570	7.231	0.055102		1570	7.232	0.135881		1570	7.229	0.0261363		1570	7.232	0.0327852
1571	7.235	0.0431967		1571	7.234	0.0298412		1571	7.234	0.0465681		1571	7.235	0.15064		1571	7.233	0.0322978		1571	7.235	0.0316292
1572	7.239	0.0476235		1572	7.237	0.0337528		1572	7.237	0.0325214		1572	7.238	0.153742		1572	7.236	0.0381497		1572	7.239	0.0297354
1573	7.242	0.0532698		1573	7.24	0.0351633		1573	7.24	0.0202714		1573	7.242	0.147207		1573	7.239	0.0419588		1573	7.242	0.027974
1574	7.245	0.0568383		1574	7.243	0.0334868		1574	7.244	0.0143144		1574	7.245	0.139098		1574	7.243	0.0428543		1574	7.245	0.0275336
1575	7.249	0.053805		1575	7.247	0.0298256		1575	7.247	0.0147468		1575	7.248	0.135438		1575	7.246	0.041207		1575	7.248	0.0293383
1576	7.252	0.0440092		1576	7.25	0.0264244		1576	7.25	0.0186517		1576	7.252	0.137188		1576	7.249	0.0382955		1576	7.252	0.0336614
1577	7.255	0.0326784		1577	7.253	0.0246707		1577	7.254	0.0225369		1577	7.255	0.142746		1577	7.253	0.0354712		1577	7.255	0.0401356
1578	7.259	0.0266035		1578	7.257	0.0240702		1578	7.257	0.0242175		1578	7.258	0.149174		1578	7.256	0.0333818		1578	7.258	0.0480682
1579	7.262	0.0292241		1579	7.26	0.0237204		1579	7.26	0.0232152		1579	7.262	0.151305		1579	7.259	0.0317408		1579	7.262	0.056802
1580	7.265	0.0387365		1580	7.263	0.0233998		1580	7.264	0.0198717		1580	7.265	0.144365		1580	7.262	0.0297143		1580	7.265	0.0658859
1581	7.268	0.0502312		1581	7.267	0.0229139		1581	7.267	0.0149946		1581	7.268	0.128693		1581	7.266	0.02658		1581	7.268	0.0749717
1582	7.272	0.0598676		1582	7.27	0.0212385		1582	7.27	0.00972205		1582	7.272	0.110914		1582	7.269	0.0221989		1582	7.272	0.0835481
1583	7.275	0.0677433		1583	7.273	0.0174936		1583	7.273	0.00528013		1583	7.275	0.0997779		1583	7.272	0.0170582		1583	7.275	0.090762
1584	7.278	0.0768683		1584	7.277	0.0123184		1584	7.277	0.00235752		1584	7.278	0.100765		1584	7.276	0.0119601		1584	7.278	0.0955637
1585	7.282	0.0887609		1585	7.28	0.00785715		1585	7.28	0.000901275		1585	7.281	0.1152		1585	7.279	0.00762475		1585	7.281	0.0971993
1586	7.285	0.100303		1586	7.283	0.00607234		1586	7.283	0.000646733		1586	7.285	0.14145		1586	7.282	0.00444796		1586	7.285	0.0957698
1587	7.288	0.106063		1587	7.286	0.007963		1587	7.287	0.00152872		1587	7.288	0.173804		1587	7.286	0.00249859		1587	7.288	0.0924153
1588	7.292	0.103944		1588	7.29	0.0131505		1588	7.29	0.0043963		1588	7.291	0.203017		1588	7.289	0.00168529		1588	7.291	0.0888563
1589	7.295	0.0961518		1589	7.293	0.0199805		1589	7.293	0.0106619		1589	7.295	0.218836		1589	7.292	0.00196218		1589	7.295	0.0864657
1590	7.298	0.0851315		1590	7.296	0.0259128		1590	7.297	0.0209688		1590	7.298	0.216578		1590	7.296	0.00346107		1590	7.298	0.0854438
1591	7.301	0.0707929		1591	7.3	0.028605		1591	7.3	0.033434		1591	7.301	0.200394		1591	7.299	0.00648703		1591	7.301	0.0846692
1592	7.305	0.0545582		1592	7.303	0.0276601		1592	7.303	0.0432868		1592	7.305	0.181345		1592	7.302	0.0113639		1592	7.305	0.0823514
1593	7.308	0.0414779		1593	7.306	0.0252818		1593	7.307	0.0456468		1593	7.308	0.171291		1593	7.305	0.0181777		1593	7.308	0.0770579
1594	7.311	0.0374558		1594	7.31	0.0248776		1594	7.31	0.0398584		1594	7.311	0.176026		1594	7.309	0.0265343		1594	7.311	0.0684689
1595	7.315	0.0434608		1595	7.313	0.0281102		1595	7.313	0.0307612		1595	7.314	0.191471		1595	7.312	0.0354753		1595	7.315	0.0574871
1596	7.318	0.0535661		1596	7.316	0.0329813		1596	7.316	0.0250517		1596	7.318	0.205557		1596	7.315	0.0436419		1596	7.318	0.0458033
1597	7.321	0.0586145		1597	7.319	0.0352128		1597	7.32	0.0262002		1597	7.321	0.204212		1597	7.319	0.049649		1597	7.321	0.035306
1598	7.325	0.0546684		1598	7.323	0.0328747		1598	7.323	0.032132		1598	7.324	0.17965		1598	7.322	0.0525278		1598	7.324	0.0276336
1599	7.328	0.046399		1599	7.326	0.0290701		1599	7.326	0.0373065		1599	7.328	0.136969		1599	7.325	0.0520651		1599	7.328	0.0239163
1600	7.331	0.042687		1600	7.329	0.0296332		1600	7.33	0.0370408		1600	7.331	0.0923932		1600	7.329	0.0489		1600	7.331	0.024601
1601	7.335	0.0481462		1601	7.333	0.0379475		1601	7.333	0.0317419		1601	7.334	0.0629163		1601	7.332	0.0443089		1601	7.334	0.0293237
1602	7.338	0.0593991		1602	7.336	0.0512086		1602	7.336	0.0264297		1602	7.338	0.0576508		1602	7.335	0.0397118		1602	7.338	0.0369343
1603	7.341	0.0696592		1603	7.339	0.0621106		1603	7.34	0.0270179		1603	7.341	0.0747771		1603	7.338	0.0360903		1603	7.341	0.0457895
1604	7.344	0.0765188		1604	7.343	0.0640202		1604	7.343	0.0358381		1604	7.344	0.10651		1604	7.342	0.0336189		1604	7.344	0.0542527
1605	7.348	0.0834069		1605	7.346	0.0567184		1605	7.346	0.0500472		1605	7.348	0.143137		1605	7.345	0.0317409		1605	7.348	0.0611409
1606	7.351	0.094135		1606	7.349	0.0467234		1606	7.35	0.0634529		1606	7.351	0.177288		1606	7.348	0.0296625		1606	7.351	0.0658848
1607	7.354	0.106305		1607	7.353	0.0420177		1607	7.353	0.0709362		1607	7.354	0.204267		1607	7.352	0.0269665		1607	7.354	0.068436
1608	7.358	0.114946		1608	7.356	0.0457427		1608	7.356	0.0714187		1608	7.357	0.220967		1608	7.355	0.023971		1608	7.358	0.0691838
1609	7.361	0.119041		1609	7.359	0.0534205		1609	7.359	0.0674082		1609	7.361	0.226944		1609	7.358	0.0216319		1609	7.361	0.0690516
1610	7.364	0.12186		1610	7.362	0.0567094		1610	7.363	0.0627674		1610	7.364	0.223921		1610	7.362	0.021058		1610	7.364	0.0695948
1611	7.368	0.124932		1611	7.366	0.0509711		1611	7.366	0.0605769		1611	7.367	0.215587		1611	7.365	0.0229057		1611	7.367	0.0727384
1612	7.371	0.125235		1612	7.369	0.0395097		1612	7.369	0.0619509		1612	7.371	0.20507		1612	7.368	0.026958		1612	7.371	0.0800379
1613	7.374	0.11848		1613	7.372	0.0298912		1613	7.373	0.0652663		1613	7.374	0.193092		1613	7.372	0.0320985		1613	7.374	0.0918265
1614	7.378	0.105367		1614	7.376	0.0273005		1614	7.376	0.0668699		1614	7.377	0.178725		1614	7.375	0.0367111		1614	7.377	0.106826
1615	7.381	0.0920848		1615	7.379	0.0306772		1615	7.379	0.0643135		1615	7.381	0.165501		1615	7.378	0.0393308		1615	7.381	0.122535
1616	7.384	0.0859397		1616	7.382	0.0350126		1616	7.383	0.0600126		1616	7.384	0.16366		1616	7.381	0.0392363		1616	7.384	0.136196
1617	7.387	0.0901278		1617	7.386	0.0362395		1617	7.386	0.0615598		1617	7.387	0.181394		1617	7.385	0.0366857		1617	7.387	0.14586
1618	7.391	0.103771		1618	7.389	0.0346075		1618	7.389	0.0755415		1618	7.391	0.214638		1618	7.388	0.032687		1618	7.391	0.151081
1619	7.394	0.126129		1619	7.392	0.0341606		1619	7.392	0.101074		1619	7.394	0.24557		1619	7.391	0.0284596		1619	7.394	0.153064
1620	7.397	0.158139		1620	7.396	0.038451		1620	7.396	0.128045		1620	7.397	0.255333		1620	7.395	0.0249162		1620	7.397	0.15426
1621	7.401	0.198601		1621	7.399	0.0487516		1621	7.399	0.143255		1621	7.4	0.237922		1621	7.398	0.0224628		1621	7.4	0.157516
1622	7.404	0.240665		1622	7.402	0.0636922		1622	7.402	0.139843		1622	7.404	0.203657		1622	7.401	0.0211777		1622	7.404	0.165006
1623	7.407	0.272632		1623	7.405	0.080188		1623	7.406	0.123043		1623	7.407	0.170786		1623	7.405	0.0211544		1623	7.407	0.177248
1624	7.411	0.283024		1624	7.409	0.0937719		1624	7.409	0.107837		1624	7.41	0.153554		1624	7.408	0.0226766		1624	7.41	0.192672
1625	7.414	0.26637		1625	7.412	0.0998609		1625	7.412	0.109005		1625	7.414	0.156231		1625	7.411	0.0260543		1625	7.414	0.208057
1626	7.417	0.227234		1626	7.415	0.0966709		1626	7.416	0.131191		1626	7.417	0.170604		1626	7.415	0.0312574		1626	7.417	0.219807
1627	7.42	0.17806		1627	7.419	0.0871941		1627	7.419	0.165064		1627	7.42	0.181368		1627	7.418	0.0376981		1627	7.42	0.225468
1628	7.424	0.1334		1628	7.422	0.0780558		1628	7.422	0.193163		1628	7.424	0.178714		1628	7.421	0.0444256		1628	7.424	0.224665
1629	7.427	0.103775		1629	7.425	0.0753504		1629	7.426	0.202123		1629	7.427	0.169684		1629	7.424	0.0506602		1629	7.427	0.218944
1630	7.43	0.0936563		1630	7.429	0.080754		1630	7.429	0.190891		1630	7.43	0.173369		1630	7.428	0.0562934		1630	7.43	0.210736
1631	7.434	0.101503		1631	7.432	0.0909091		1631	7.432	0.168822		1631	7.433	0.202595		1631	7.431	0.0619872		1631	7.434	0.202236
1632	7.437	0.120911		1632	7.435	0.101347		1632	7.435	0.148405		1632	7.437	0.25001		1632	7.434	0.0688364		1632	7.437	0.194912
1633	7.44	0.143562		1633	7.438	0.11125		1633	7.439	0.139848		1633	7.44	0.292689		1633	7.438	0.0779001		1633	7.44	0.18966
1634	7.444	0.163857		1634	7.442	0.124		1634	7.442	0.148104		1634	7.443	0.31166		1634	7.441	0.0899488		1634	7.443	0.18713
1635	7.447	0.180985		1635	7.445	0.143181		1635	7.445	0.170136		1635	7.447	0.30634		1635	7.444	0.105468		1635	7.447	0.187798
1636	7.45	0.197119		1636	7.448	0.167992		1636	7.449	0.197123		1636	7.45	0.291686		1636	7.448	0.12467		1636	7.45	0.191872
1637	7.454	0.212633		1637	7.452	0.194046		1637	7.452	0.222631		1637	7.453	0.284206		1637	7.451	0.147291		1637	7.453	0.199385
1638	7.457	0.223593		1638	7.455	0.217322		1638	7.455	0.24765		1638	7.457	0.291663		1638	7.454	0.172266		1638	7.457	0.210543
1639	7.46	0.226057		1639	7.458	0.237703		1639	7.459	0.277801		1639	7.46	0.312014		1639	7.457	0.197623		1639	7.46	0.225894
1640	7.463	0.221212		1640	7.462	0.257557		1640	7.462	0.315979		1640	7.463	0.33682		1640	7.461	0.220797		1640	7.463	0.245926
1641	7.467	0.216355		1641	7.465	0.27631		1641	7.465	0.357755		1641	7.467	0.357579		1641	7.464	0.239327		1641	7.467	0.270302
1642	7.47	0.218225		1642	7.468	0.289689		1642	7.469	0.392988		1642	7.47	0.369197		1642	7.467	0.251626		1642	7.47	0.297481
1643	7.473	0.225559		1643	7.472	0.296924		1643	7.472	0.411683		1643	7.473	0.371693		1643	7.471	0.257567		1643	7.473	0.325311
1644	7.477	0.230606		1644	7.475	0.304695		1644	7.475	0.409648		1644	7.476	0.367849		1644	7.474	0.258655		1644	7.477	0.352367
1645	7.48	0.22938		1645	7.478	0.322309		1645	7.478	0.391237		1645	7.48	0.36234		1645	7.477	0.257699		1645	7.48	0.379264
1646	7.483	0.228498		1646	7.481	0.353225		1646	7.482	0.366198		1646	7.483	0.361588		1646	7.481	0.257987		1646	7.483	0.409366
1647	7.487	0.241261		1647	7.485	0.393447		1647	7.485	0.344759		1647	7.486	0.372461		1647	7.484	0.262223		1647	7.486	0.449042
1648	7.49	0.27538		1648	7.488	0.435303		1648	7.488	0.333663		1648	7.49	0.400852		1648	7.487	0.271689		1648	7.49	0.508101
1649	7.493	0.323809		1649	7.491	0.470919		1649	7.492	0.335015		1649	7.493	0.451227		1649	7.491	0.286006		1649	7.493	0.600777
1650	7.497	0.369092		1650	7.495	0.492252		1650	7.495	0.346397		1650	7.496	0.530638		1650	7.494	0.303469		1650	7.496	0.746951
1651	7.5	0.397422		1651	7.498	0.491816		1651	7.498	0.361458		1651	7.5	0.654234		1651	7.497	0.321618		1651	7.5	0.972786
1652	7.503	0.411946		1652	7.501	0.467702		1652	7.502	0.373068		1652	7.503	0.848279		1652	7.5	0.337697		1652	7.503	1.31008
1653	7.506	0.434352		1653	7.505	0.429237		1653	7.505	0.377262		1653	7.506	1.14571		1653	7.504	0.349018		1653	7.506	1.79436
1654	7.51	0.496815		1654	7.508	0.393485		1654	7.508	0.373706		1654	7.51	1.5814		1654	7.507	0.353508		1654	7.51	2.46247
1655	7.513	0.629057		1655	7.511	0.375323		1655	7.511	0.365328		1655	7.513	2.18766		1655	7.51	0.350485		1655	7.513	3.35079
1656	7.516	0.848716		1656	7.515	0.379031		1656	7.515	0.357289		1656	7.516	2.99125		1656	7.514	0.34127		1656	7.516	4.49463
1657	7.52	1.16481		1657	7.518	0.397584		1657	7.518	0.354464		1657	7.519	4.01786		1657	7.517	0.329028		1657	7.519	5.92846
1658	7.523	1.58958		1658	7.521	0.418033		1658	7.521	0.358554		1658	7.523	5.30564		1658	7.52	0.317677		1658	7.523	7.6857
1659	7.526	2.14783		1659	7.524	0.430007		1659	7.525	0.368077		1659	7.526	6.91788		1659	7.524	0.31039		1659	7.526	9.79657
1660	7.53	2.87991		1660	7.528	0.431651		1660	7.528	0.38057		1660	7.529	8.93712		1660	7.527	0.30859		1660	7.529	12.2836
1661	7.533	3.83792		1661	7.531	0.429725		1661	7.531	0.393424		1661	7.533	11.4303		1661	7.53	0.312055		1661	7.533	15.1561
1662	7.536	5.07315		1662	7.534	0.433015		1662	7.535	0.403093		1662	7.536	14.4182		1662	7.534	0.319917		1662	7.536	18.4069
1663	7.539	6.62543		1663	7.538	0.446001		1663	7.538	0.406202		1663	7.539	17.8602		1663	7.537	0.33174		1663	7.539	22.0138
1664	7.543	8.52344		1664	7.541	0.46793		1664	7.541	0.403444		1664	7.543	21.6729		1664	7.54	0.347781		1664	7.543	25.9458
1665	7.546	10.8036		1665	7.544	0.496098		1665	7.545	0.400607		1665	7.546	25.7769		1665	7.543	0.368143		1665	7.546	30.1729
1666	7.549	13.5249		1666	7.548	0.527482		1666	7.548	0.40388		1666	7.549	30.1155		1666	7.547	0.391469		1666	7.549	34.6726
1667	7.553	16.7391		1667	7.551	0.55606		1667	7.551	0.414546		1667	7.552	34.6522		1667	7.55	0.414309		1667	7.553	39.4311
1668	7.556	20.4498		1668	7.554	0.572283		1668	7.554	0.427326		1668	7.556	39.3648		1668	7.553	0.431984		1668	7.556	44.4364
1669	7.559	24.6013		1669	7.557	0.568065		1669	7.558	0.435006		1669	7.559	44.2575		1669	7.557	0.440653		1669	7.559	49.6673
1670	7.563	29.1061		1670	7.561	0.541555		1670	7.561	0.434648		1670	7.562	49.3677		1670	7.56	0.439291		1670	7.562	55.081
1671	7.566	33.8666		1671	7.564	0.499602		1671	7.564	0.429735		1671	7.566	54.7223		1671	7.563	0.430204		1671	7.566	60.6052
1672	7.569	38.8039		1672	7.567	0.454239		1672	7.568	0.425605		1672	7.569	60.2759		1672	7.567	0.41773		1672	7.569	66.1366
1673	7.573	43.8699		1673	7.571	0.418293		1673	7.571	0.423111		1673	7.572	65.9088		1673	7.57	0.406043		1673	7.572	71.5468
1674	7.576	49.0455		1674	7.574	0.40026		1674	7.574	0.418361		1674	7.576	71.4654		1674	7.573	0.39749		1674	7.576	76.6961
1675	7.579	54.3222		1675	7.577	0.400282		1675	7.578	0.407548		1675	7.579	76.7704		1675	7.576	0.392264		1675	7.579	81.454
1676	7.582	59.6918		1676	7.581	0.411456		1676	7.581	0.391118		1676	7.582	81.6249		1676	7.58	0.389188		1676	7.582	85.7199
1677	7.586	65.1361		1677	7.584	0.424974		1677	7.584	0.373136		1677	7.586	85.8196		1677	7.583	0.386721		1677	7.586	89.4347
1678	7.589	70.5945		1678	7.587	0.432579		1678	7.588	0.359797		1678	7.589	89.2007		1678	7.586	0.38352		1678	7.589	92.5779
1679	7.592	75.9203		1679	7.591	0.427541		1679	7.591	0.356845		1679	7.592	91.7612		1679	7.59	0.378492		1679	7.592	95.152
1680	7.596	80.8544		1680	7.594	0.407767		1680	7.594	0.369077		1680	7.595	93.6672		1680	7.593	0.370711		1680	7.596	97.1672
1681	7.599	85.1107		1681	7.597	0.378571		1681	7.597	0.396079		1681	7.599	95.2018		1681	7.596	0.3596		1681	7.599	98.6342
1682	7.602	88.5564		1682	7.6	0.350839		1682	7.601	0.432151		1682	7.602	96.6243		1682	7.6	0.34543		1682	7.602	99.5689
1683	7.606	91.2925		1683	7.604	0.335657		1683	7.604	0.468617		1683	7.605	98.0179		1683	7.603	0.329861		1683	7.605	100
1684	7.609	93.5779		1684	7.607	0.340967		1684	7.607	0.496338		1684	7.609	99.2283		1684	7.606	0.316029		1684	7.609	99.9706
1685	7.612	95.6333		1685	7.61	0.368774		1685	7.611	0.509503		1685	7.612	99.9642		1685	7.61	0.307823		1685	7.612	99.5329
1686	7.616	97.4938		1686	7.614	0.412059		1686	7.614	0.507285		1686	7.615	100		1686	7.613	0.308418		1686	7.615	98.7396
1687	7.619	98.9907		1687	7.617	0.45551		1687	7.617	0.492705		1687	7.619	99.2938		1687	7.616	0.318728		1687	7.619	97.64
1688	7.622	99.8767		1688	7.62	0.482381		1688	7.621	0.469738		1688	7.622	97.951		1688	7.619	0.336634		1688	7.622	96.2804
1689	7.625	100		1689	7.624	0.485225		1689	7.624	0.442595		1689	7.625	96.1487		1689	7.623	0.357524		1689	7.625	94.7048
1690	7.629	99.3888		1690	7.627	0.469676		1690	7.627	0.415383		1690	7.629	94.0733		1690	7.626	0.37596		1690	7.629	92.9472
1691	7.632	98.1765		1691	7.63	0.448753		1691	7.63	0.392175		1691	7.632	91.8695		1691	7.629	0.387661		1691	7.632	91.0188
1692	7.635	96.518		1692	7.634	0.432857		1692	7.634	0.3762		1692	7.635	89.5738		1692	7.633	0.390943		1692	7.635	88.9006
1693	7.639	94.5542		1693	7.637	0.424923		1693	7.637	0.368563		1693	7.638	87.0865		1693	7.636	0.387095		1693	7.638	86.5534
1694	7.642	92.3841		1694	7.64	0.422502		1694	7.64	0.365954		1694	7.642	84.2476		1694	7.639	0.379699		1694	7.642	83.9449
1695	7.645	90.0289		1695	7.643	0.422095		1695	7.644	0.362698		1695	7.645	81.0228		1695	7.643	0.373262		1695	7.645	81.0812
1696	7.649	87.4272		1696	7.647	0.422383		1696	7.647	0.358534		1696	7.648	77.5808		1696	7.646	0.371738		1696	7.648	78.0229
1697	7.652	84.5554		1697	7.65	0.424256		1697	7.65	0.357637		1697	7.652	74.1779		1697	7.649	0.377419		1697	7.652	74.8742
1698	7.655	81.5384		1698	7.653	0.430968		1698	7.654	0.363305		1698	7.655	70.9842		1698	7.653	0.390527		1698	7.655	71.753
1699	7.658	78.6162		1699	7.657	0.446885		1699	7.657	0.374948		1699	7.658	68.0266		1699	7.656	0.409491		1699	7.658	68.757
1700	7.662	75.9841		1700	7.66	0.472143		1700	7.66	0.392657		1700	7.662	65.2547		1700	7.659	0.431675		1700	7.662	65.943
1701	7.665	73.6207		1701	7.663	0.497007		1701	7.664	0.42182		1701	7.665	62.6127		1701	7.662	0.454171		1701	7.665	63.3252
1702	7.668	71.2939		1702	7.667	0.508528		1702	7.667	0.467789		1702	7.668	60.0487		1702	7.666	0.474479		1702	7.668	60.8869
1703	7.672	68.7361		1703	7.67	0.504158		1703	7.67	0.529915		1703	7.671	57.5208		1703	7.669	0.491017		1703	7.672	58.5963
1704	7.675	65.8314		1704	7.673	0.494951		1704	7.673	0.600764		1704	7.675	55.0055		1704	7.672	0.503547		1704	7.675	56.4181
1705	7.678	62.6878		1705	7.676	0.493435		1705	7.677	0.670138		1705	7.678	52.5506		1705	7.676	0.513368		1705	7.678	54.319
1706	7.682	59.5783		1706	7.68	0.500654		1706	7.68	0.727527		1706	7.681	50.2837		1706	7.679	0.52309		1706	7.681	52.2731
1707	7.685	56.7706		1707	7.683	0.508175		1707	7.683	0.766071		1707	7.685	48.3355		1707	7.682	0.535889		1707	7.685	50.268
1708	7.688	54.3812		1708	7.686	0.511407		1708	7.687	0.787297		1708	7.688	46.7247		1708	7.686	0.554488		1708	7.688	48.31
1709	7.692	52.3063		1709	7.69	0.515809		1709	7.69	0.804117		1709	7.691	45.3193		1709	7.689	0.58033		1709	7.691	46.4242
1710	7.695	50.3191		1710	7.693	0.53201		1710	7.693	0.832984		1710	7.695	43.9258		1710	7.692	0.613337		1710	7.695	44.6474
1711	7.698	48.2627		1711	7.696	0.564798		1711	7.697	0.882229		1711	7.698	42.4245		1711	7.695	0.652296		1711	7.698	43.0164
1712	7.701	46.1377		1712	7.7	0.610959		1712	7.7	0.950177		1712	7.701	40.8355		1712	7.699	0.695578		1712	7.701	41.5558
1713	7.705	44.0581		1713	7.703	0.666794		1713	7.703	1.0326		1713	7.705	39.2807		1713	7.702	0.741704		1713	7.705	40.2671
1714	7.708	42.1209		1714	7.706	0.737635		1714	7.707	1.12802		1714	7.708	37.8837		1714	7.705	0.789524		1714	7.708	39.1232
1715	7.711	40.3413		1715	7.71	0.839458		1715	7.71	1.23542		1715	7.711	36.6796		1715	7.709	0.838205		1715	7.711	38.0695
1716	7.715	38.6636		1716	7.713	0.985594		1716	7.713	1.35075		1716	7.714	35.5964		1716	7.712	0.887421		1716	7.715	37.0372
1717	7.718	37.0222		1717	7.716	1.16657		1717	7.716	1.46977		1717	7.718	34.5225		1717	7.715	0.937838		1717	7.718	35.9645
1718	7.721	35.4086		1718	7.719	1.34424		1718	7.72	1.59017		1718	7.721	33.3855		1718	7.719	0.991463		1718	7.721	34.8178
1719	7.725	33.8819		1719	7.723	1.47277		1719	7.723	1.7102		1719	7.724	32.2039		1719	7.722	1.0514		1719	7.724	33.6026
1720	7.728	32.5275		1720	7.726	1.5314		1720	7.726	1.8256		1720	7.728	31.0505		1720	7.725	1.12112		1720	7.728	32.3564
1721	7.731	31.404		1721	7.729	1.5396		1721	7.73	1.93067		1721	7.731	29.9867		1721	7.729	1.20378		1721	7.731	31.129
1722	7.735	30.5037		1722	7.733	1.54178		1722	7.733	2.02191		1722	7.734	29.0276		1722	7.732	1.30182		1722	7.734	29.9603
1723	7.738	29.7423		1723	7.736	1.57637		1723	7.736	2.10152		1723	7.738	28.1484		1723	7.735	1.41643		1723	7.738	28.8682
1724	7.741	28.9958		1724	7.739	1.65754		1724	7.74	2.17594		1724	7.741	27.322		1724	7.738	1.54635		1724	7.741	27.8492
1725	7.744	28.1524		1725	7.743	1.77425		1725	7.743	2.24857		1725	7.744	26.5214		1725	7.742	1.68633		1725	7.744	26.889
1726	7.748	27.1709		1726	7.746	1.9046		1726	7.746	2.31636		1726	7.748	25.7207		1726	7.745	1.82685		1726	7.748	25.9745
1727	7.751	26.0923		1727	7.749	2.03071		1727	7.749	2.37424		1727	7.751	24.892		1727	7.748	1.95596		1727	7.751	25.1008
1728	7.754	25.0007		1728	7.753	2.14853		1728	7.753	2.42513		1728	7.754	24.024		1728	7.752	2.063		1728	7.754	24.2713
1729	7.758	23.9663		1729	7.756	2.26667		1729	7.756	2.48185		1729	7.757	23.1299		1729	7.755	2.14214		1729	7.757	23.4918
1730	7.761	22.9955		1730	7.759	2.39186		1730	7.759	2.55581		1730	7.761	22.2492		1730	7.758	2.19395		1730	7.761	22.7641
1731	7.764	22.0409		1731	7.762	2.51797		1731	7.763	2.64227		1731	7.764	21.4322		1731	7.762	2.2247		1731	7.764	22.082
1732	7.768	21.0644		1732	7.766	2.63069		1732	7.766	2.71654		1732	7.767	20.7186		1732	7.765	2.24457		1732	7.767	21.4332
1733	7.771	20.1066		1733	7.769	2.72049		1733	7.769	2.74785		1733	7.771	20.1282		1733	7.768	2.26564		1733	7.771	20.8054
1734	7.774	19.2628		1734	7.772	2.79095		1734	7.773	2.7215		1734	7.774	19.6532		1734	7.772	2.29979		1734	7.774	20.1934
1735	7.777	18.5871		1735	7.776	2.85406		1735	7.776	2.65582		1735	7.777	19.2677		1735	7.775	2.35627		1735	7.777	19.6013
1736	7.781	18.0305		1736	7.779	2.92122		1736	7.779	2.59227		1736	7.781	18.9354		1736	7.778	2.43906		1736	7.781	19.0399
1737	7.784	17.4912		1737	7.782	2.99798		1737	7.783	2.56537		1737	7.784	18.608		1737	7.781	2.54526		1737	7.784	18.5185
1738	7.787	16.8978		1738	7.786	3.08471		1738	7.786	2.57774		1738	7.787	18.2223		1738	7.785	2.66544		1738	7.787	18.0393
1739	7.791	16.2534		1739	7.789	3.1773		1739	7.789	2.60409		1739	7.79	17.7263		1739	7.788	2.78586		1739	7.791	17.5955
1740	7.794	15.5967		1740	7.792	3.26301		1740	7.792	2.61683		1740	7.794	17.1275		1740	7.791	2.89179		1740	7.794	17.1748
1741	7.797	14.9381		1741	7.795	3.32085		1741	7.796	2.60362		1741	7.797	16.4982		1741	7.795	2.97054		1741	7.797	16.7644
1742	7.801	14.2544		1742	7.799	3.33123		1742	7.799	2.56877		1742	7.8	15.9229		1742	7.798	3.01376		1742	7.8	16.356
1743	7.804	13.5285		1743	7.802	3.29244		1743	7.802	2.53125		1743	7.804	15.4363		1743	7.801	3.01879		1743	7.804	15.9479
1744	7.807	12.7881		1744	7.805	3.22309		1744	7.806	2.52313		1744	7.807	15.0261		1744	7.805	2.98928		1744	7.807	15.5461
1745	7.811	12.0983		1745	7.809	3.15186		1745	7.809	2.58617		1745	7.81	14.6683		1745	7.808	2.93485		1745	7.81	15.1621
1746	7.814	11.5158		1746	7.812	3.10707		1746	7.812	2.75315		1746	7.814	14.3402		1746	7.811	2.86965		1746	7.814	14.8081
1747	7.817	11.0571		1747	7.815	3.11575		1747	7.816	3.03665		1747	7.817	14.007		1747	7.814	2.81038		1747	7.817	14.4899
1748	7.82	10.7005		1748	7.819	3.20414		1748	7.819	3.4354		1748	7.82	13.6281		1748	7.818	2.77437		1748	7.82	14.2024
1749	7.824	10.4089		1749	7.822	3.3867		1749	7.822	3.95252		1749	7.824	13.2065		1749	7.821	2.77885		1749	7.824	13.9293
1750	7.827	10.155		1750	7.825	3.65531		1750	7.825	4.6106		1750	7.827	12.7933		1750	7.824	2.84117		1750	7.827	13.6495
1751	7.83	9.93232		1751	7.829	3.99665		1751	7.829	5.45646		1751	7.83	12.4429		1751	7.828	2.9794		1751	7.83	13.3482
1752	7.834	9.743		1752	7.832	4.4285		1752	7.832	6.55277		1752	7.833	12.16		1752	7.831	3.21284		1752	7.834	13.0257
1753	7.837	9.57301		1753	7.835	5.021		1753	7.835	7.95942		1753	7.837	11.9079		1753	7.834	3.56249		1753	7.837	12.6992
1754	7.84	9.38306		1754	7.838	5.87935		1754	7.839	9.7147		1754	7.84	11.6458		1754	7.838	4.05218		1754	7.84	12.3944
1755	7.844	9.13609		1755	7.842	7.1062		1755	7.842	11.8326		1755	7.843	11.3569		1755	7.841	4.71028		1755	7.843	12.1319
1756	7.847	8.83364		1756	7.845	8.75816		1756	7.845	14.3142		1756	7.847	11.0407		1756	7.844	5.57184		1756	7.847	11.9157
1757	7.85	8.51742		1757	7.848	10.8237		1757	7.849	17.1752		1757	7.85	10.7066		1757	7.848	6.67976		1757	7.85	11.7313
1758	7.853	8.23274		1758	7.852	13.2307		1758	7.852	20.4569		1758	7.853	10.3767		1758	7.851	8.08348		1758	7.853	11.5529
1759	7.857	7.99775		1759	7.855	15.9082		1759	7.855	24.1941		1759	7.857	10.0841		1759	7.854	9.83446		1759	7.857	11.3554
1760	7.86	7.80392		1760	7.858	18.8542		1760	7.859	28.3827		1760	7.86	9.85597		1760	7.857	11.9786		1760	7.86	11.1231
1761	7.863	7.64029		1761	7.862	22.1545		1761	7.862	32.979		1761	7.863	9.68054		1761	7.861	14.5482		1761	7.863	10.8525
1762	7.867	7.50776		1762	7.865	25.9322		1762	7.865	37.9203		1762	7.866	9.51204		1762	7.864	17.5572		1762	7.867	10.5514
1763	7.87	7.39754		1763	7.868	30.2667		1763	7.868	43.1371		1763	7.87	9.30749		1763	7.867	21.0008		1763	7.87	10.2347
1764	7.873	7.27703		1764	7.872	35.1384		1764	7.872	48.5459		1764	7.873	9.0578		1764	7.871	24.86		1764	7.873	9.92155
1765	7.877	7.10865		1765	7.875	40.4397		1765	7.875	54.0575		1765	7.876	8.79362		1765	7.874	29.1037		1765	7.876	9.63099
1766	7.88	6.88455		1766	7.878	46.0364		1766	7.878	59.5821		1766	7.88	8.5537		1766	7.877	33.6879		1766	7.88	9.37818
1767	7.883	6.63011		1767	7.881	51.8303		1767	7.882	65.022		1767	7.883	8.36515		1767	7.881	38.5511		1767	7.883	9.17115
1768	7.887	6.38762		1768	7.885	57.7581		1768	7.885	70.2552		1768	7.886	8.24168		1768	7.884	43.6128		1768	7.886	9.01015
1769	7.89	6.19747		1769	7.888	63.7327		1769	7.888	75.1523		1769	7.89	8.18974		1769	7.887	48.7802		1769	7.89	8.88924
1770	7.893	6.08193		1770	7.891	69.5866		1770	7.892	79.6267		1770	7.893	8.19705		1770	7.891	53.9635		1770	7.893	8.79914
1771	7.896	6.02842		1771	7.895	75.0915		1771	7.895	83.6454		1771	7.896	8.22291		1771	7.894	59.0898		1771	7.896	8.72926
1772	7.9	5.9885		1772	7.898	80.0515		1772	7.898	87.175		1772	7.9	8.20965		1772	7.897	64.108		1772	7.9	8.66802
1773	7.903	5.91204		1773	7.901	84.3966		1773	7.902	90.1458		1773	7.903	8.10792		1773	7.9	68.9792		1773	7.903	8.60217
1774	7.906	5.78116		1774	7.905	88.1808		1774	7.905	92.5428		1774	7.906	7.90186		1774	7.904	73.6624		1774	7.906	8.51668
1775	7.91	5.62372		1775	7.908	91.4935		1775	7.908	94.4815		1775	7.909	7.62017		1775	7.907	78.1024		1775	7.91	8.39668
1776	7.913	5.47765		1776	7.911	94.3437		1776	7.911	96.1604		1776	7.913	7.32648		1776	7.91	82.232		1776	7.913	8.23139
1777	7.916	5.35029		1777	7.914	96.6398		1777	7.915	97.6866		1777	7.916	7.07939		1777	7.914	85.9848		1777	7.916	8.0184
1778	7.92	5.22543		1778	7.918	98.2861		1778	7.918	98.9734		1778	7.919	6.89566		1778	7.917	89.3135		1778	7.919	7.76582
1779	7.923	5.10111		1779	7.921	99.2998		1779	7.921	99.8099		1779	7.923	6.74291		1779	7.92	92.2002		1779	7.923	7.49038
1780	7.926	5.002		1780	7.924	99.822		1780	7.925	100		1780	7.926	6.57344		1780	7.924	94.6514		1780	7.926	7.21188
1781	7.93	4.94368		1781	7.928	100		1781	7.928	99.4837		1781	7.929	6.3725		1781	7.927	96.6777		1781	7.929	6.94656
1782	7.933	4.89669		1782	7.931	99.882		1782	7.931	98.342		1782	7.933	6.1665		1782	7.93	98.2707		1782	7.933	6.70284
1783	7.936	4.80995		1783	7.934	99.4197		1783	7.935	96.7619		1783	7.936	5.99319		1783	7.933	99.3916		1783	7.936	6.48155
1784	7.939	4.66545		1784	7.938	98.5588		1784	7.938	94.9908		1784	7.939	5.86578		1784	7.937	99.9832		1784	7.939	6.28008
1785	7.943	4.49433		1785	7.941	97.298		1785	7.941	93.2592		1785	7.943	5.7726		1785	7.94	100		1785	7.943	6.09774
1786	7.946	4.33604		1786	7.944	95.6873		1786	7.944	91.6706		1786	7.946	5.69634		1786	7.943	99.4413		1786	7.946	5.93899
1787	7.949	4.19843		1787	7.948	93.8083		1787	7.948	90.1287		1787	7.949	5.62936		1787	7.947	98.367		1787	7.949	5.81266
1788	7.953	4.05608		1788	7.951	91.7494		1788	7.951	88.3862		1788	7.952	5.56982		1788	7.95	96.8856		1788	7.952	5.72718
1789	7.956	3.88978		1789	7.954	89.59		1789	7.954	86.1956		1789	7.956	5.5113		1789	7.953	95.1204		1789	7.956	5.68435
1790	7.959	3.7128		1790	7.957	87.3696		1790	7.958	83.4846		1790	7.959	5.44722		1790	7.957	93.1723		1790	7.959	5.67554
1791	7.963	3.56067		1791	7.961	85.0816		1791	7.961	80.3814		1791	7.962	5.38251		1791	7.96	91.1005		1791	7.962	5.68292
1792	7.966	3.45718		1792	7.964	82.713		1792	7.964	77.1063		1792	7.966	5.32698		1792	7.963	88.9283		1792	7.966	5.68608
1793	7.969	3.39191		1793	7.967	80.2943		1793	7.968	73.8345		1793	7.969	5.28096		1793	7.967	86.6626		1793	7.969	5.67005
1794	7.972	3.33641		1794	7.971	77.8856		1794	7.971	70.6674		1794	7.972	5.23181		1794	7.97	84.3124		1794	7.972	5.63026
1795	7.976	3.27183		1795	7.974	75.4846		1795	7.974	67.6904		1795	7.976	5.16889		1795	7.973	81.8921		1795	7.976	5.57148
1796	7.979	3.19562		1796	7.977	73.026		1796	7.978	64.997		1796	7.979	5.09074		1796	7.976	79.4164		1796	7.979	5.50217
1797	7.982	3.11532		1797	7.981	70.4708		1797	7.981	62.6614		1797	7.982	4.99713		1797	7.98	76.8948		1797	7.982	5.42841
1798	7.986	3.03914		1798	7.984	67.8846		1798	7.984	60.665		1798	7.985	4.88404		1798	7.983	74.3352		1798	7.986	5.35135
1799	7.989	2.98257		1799	7.987	65.3632		1799	7.987	58.8705		1799	7.989	4.75435		1799	7.986	71.7502		1799	7.989	5.26895
1800	7.992	2.96675		1800	7.99	62.9077		1800	7.991	57.059		1800	7.992	4.62685		1800	7.99	69.1614		1800	7.992	5.17989
1801	7.996	3.00237		1801	7.994	60.4188		1801	7.994	55.0325		1801	7.995	4.53414		1801	7.993	66.5947		1801	7.995	5.08585
1802	7.999	3.07313		1802	7.997	57.8361		1802	7.997	52.7264		1802	7.999	4.50406		1802	7.996	64.0718		1802	7.999	4.99064
1803	8.002	3.14015		1803	8	55.2598		1803	8.001	50.2575		1803	8.002	4.53521		1803	8	61.6036		1803	8.002	4.89732
1804	8.006	3.17077		1804	8.004	52.8891		1804	8.004	47.828		1804	8.005	4.58791		1804	8.003	59.1899		1804	8.005	4.80638
1805	8.009	3.15821		1805	8.007	50.8513		1805	8.007	45.6022		1805	8.009	4.6047		1805	8.006	56.8253		1805	8.009	4.7165
1806	8.012	3.11325		1806	8.01	49.0977		1806	8.011	43.6397		1806	8.012	4.55118		1806	8.009	54.5064		1806	8.012	4.62698
1807	8.015	3.03847		1807	8.014	47.4634		1807	8.014	41.9003		1807	8.015	4.44085		1807	8.013	52.2381		1807	8.015	4.53925
1808	8.019	2.9276		1808	8.017	45.8289		1808	8.017	40.2947		1808	8.019	4.31893		1808	8.016	50.0353		1808	8.019	4.45607
1809	8.022	2.78286		1809	8.02	44.2026		1809	8.021	38.7571		1809	8.022	4.22829		1809	8.019	47.9224		1809	8.022	4.37903
1810	8.025	2.63595		1810	8.024	42.6632		1810	8.024	37.2983		1810	8.025	4.18625		1810	8.023	45.9279		1810	8.025	4.30675
1811	8.029	2.53731		1811	8.027	41.2224		1811	8.027	35.9709		1811	8.028	4.18246		1811	8.026	44.0768		1811	8.029	4.23536
1812	8.032	2.51655		1812	8.03	39.8074		1812	8.03	34.8002		1812	8.032	4.19392		1812	8.029	42.3821		1812	8.032	4.1611
1813	8.035	2.54994		1813	8.033	38.3505		1813	8.034	33.7628		1813	8.035	4.19681		1813	8.033	40.8384		1813	8.035	4.08325
1814	8.039	2.57308		1814	8.037	36.8787		1814	8.037	32.8143		1814	8.038	4.17369		1814	8.036	39.4235		1814	8.038	4.00525
1815	8.042	2.53383		1815	8.04	35.48		1815	8.04	31.9252		1815	8.042	4.1127		1815	8.039	38.1071		1815	8.042	3.9332
1816	8.045	2.43576		1816	8.043	34.2029		1816	8.044	31.0902		1816	8.045	4.00848		1816	8.043	36.8626		1816	8.045	3.87271
1817	8.049	2.33274		1817	8.047	33.0118		1817	8.047	30.3129		1817	8.048	3.86506		1817	8.046	35.6743		1817	8.048	3.82613
1818	8.052	2.28383		1818	8.05	31.8429		1818	8.05	29.5757		1818	8.052	3.69772		1818	8.049	34.5373		1818	8.052	3.79164
1819	8.055	2.30166		1819	8.053	30.6818		1819	8.054	28.8325		1819	8.055	3.53216		1819	8.052	33.4498		1819	8.055	3.76437
1820	8.058	2.34165		1820	8.057	29.5787		1820	8.057	28.0311		1820	8.058	3.39992		1820	8.056	32.4059		1820	8.058	3.73874
1821	8.062	2.33704		1821	8.06	28.5927		1821	8.06	27.1478		1821	8.062	3.32338		1821	8.059	31.3935		1821	8.062	3.71085
1822	8.065	2.25614		1822	8.063	27.7422		1822	8.063	26.21		1822	8.065	3.30266		1822	8.062	30.3996		1822	8.065	3.67982
1823	8.068	2.12863		1823	8.067	27.0051		1823	8.067	25.2789		1823	8.068	3.31505		1823	8.066	29.4189		1823	8.068	3.64738
1824	8.072	2.0196		1824	8.07	26.3449		1824	8.07	24.4074		1824	8.071	3.32662		1824	8.069	28.4593		1824	8.071	3.61596
1825	8.075	1.97553		1825	8.073	25.7178		1825	8.073	23.6053		1825	8.075	3.31404		1825	8.072	27.5394		1825	8.075	3.58639
1826	8.078	1.99526		1826	8.076	25.0664		1826	8.077	22.8652		1826	8.078	3.27244		1826	8.076	26.6786		1826	8.078	3.55672
1827	8.082	2.04462		1827	8.08	24.3372		1827	8.08	22.2087		1827	8.081	3.21353		1827	8.079	25.8866		1827	8.081	3.5228
1828	8.085	2.08585		1828	8.083	23.5258		1828	8.083	21.6701		1828	8.085	3.15999		1828	8.082	25.1586		1828	8.085	3.48026
1829	8.088	2.0934		1829	8.086	22.6913		1829	8.087	21.2334		1829	8.088	3.13756		1829	8.086	24.478		1829	8.088	3.42661
1830	8.091	2.05781		1830	8.09	21.9211		1830	8.09	20.8161		1830	8.091	3.15674		1830	8.089	23.8243		1830	8.091	3.36276
1831	8.095	1.9865		1831	8.093	21.2735		1831	8.093	20.3276		1831	8.095	3.19834		1831	8.092	23.1805		1831	8.095	3.29314
1832	8.098	1.90436		1832	8.096	20.752		1832	8.097	19.7376		1832	8.098	3.22283		1832	8.095	22.5368		1832	8.098	3.22465
1833	8.101	1.84269		1833	8.1	20.3151		1833	8.1	19.0795		1833	8.101	3.19823		1833	8.099	21.8898		1833	8.101	3.16437
1834	8.105	1.81905		1834	8.103	19.9062		1834	8.103	18.4141		1834	8.104	3.11742		1834	8.102	21.2404		1834	8.105	3.11696
1835	8.108	1.82522		1835	8.106	19.4758		1835	8.106	17.7951		1835	8.108	2.99839		1835	8.105	20.5905		1835	8.108	3.08268
1836	8.111	1.83206		1836	8.109	18.9827		1836	8.11	17.264		1836	8.111	2.87075		1836	8.109	19.9419		1836	8.111	3.0572
1837	8.115	1.81122		1837	8.113	18.3979		1837	8.113	16.8302		1837	8.114	2.76543		1837	8.112	19.297		1837	8.114	3.03329
1838	8.118	1.75298		1838	8.116	17.7235		1838	8.116	16.462		1838	8.118	2.70403		1838	8.115	18.6615		1838	8.118	3.00337
1839	8.121	1.66719		1839	8.119	17.0084		1839	8.12	16.1001		1839	8.121	2.6913		1839	8.119	18.0468		1839	8.121	2.96163
1840	8.125	1.57325		1840	8.123	16.3363		1840	8.123	15.7033		1840	8.124	2.7125		1840	8.122	17.47		1840	8.124	2.90539
1841	8.128	1.4894		1841	8.126	15.7853		1841	8.126	15.2826		1841	8.128	2.74492		1841	8.125	16.9483		1841	8.128	2.83602
1842	8.131	1.42895		1842	8.129	15.3834		1842	8.13	14.8833		1842	8.131	2.76992		1842	8.128	16.4916		1842	8.131	2.75967
1843	8.134	1.39986		1843	8.133	15.0913		1843	8.133	14.5375		1843	8.134	2.781		1843	8.132	16.0945		1843	8.134	2.68675
1844	8.138	1.40398		1844	8.136	14.8192		1844	8.136	14.2191		1844	8.138	2.78113		1844	8.135	15.7351		1844	8.138	2.62912
1845	8.141	1.43334		1845	8.139	14.4726		1845	8.14	13.8641		1845	8.141	2.78116		1845	8.138	15.3807		1845	8.141	2.59533
1846	8.144	1.47095		1846	8.143	14.0029		1846	8.143	13.4341		1846	8.144	2.79583		1846	8.142	15.0005		1846	8.144	2.58647
1847	8.148	1.49821		1847	8.146	13.4353		1847	8.146	12.9612		1847	8.147	2.83528		1847	8.145	14.5776		1847	8.148	2.59527
1848	8.151	1.50588		1848	8.149	12.8531		1848	8.149	12.5225		1848	8.151	2.89341		1848	8.148	14.115		1848	8.151	2.60924
1849	8.154	1.49523		1849	8.152	12.3492		1849	8.153	12.1687		1849	8.154	2.94956		1849	8.152	13.6336		1849	8.154	2.61627
1850	8.158	1.47427		1850	8.156	11.975		1850	8.156	11.889		1850	8.157	2.97942		1850	8.155	13.1615		1850	8.157	2.60953
1851	8.161	1.45289		1851	8.159	11.7301		1851	8.159	11.6405		1851	8.161	2.96811		1851	8.158	12.7222		1851	8.161	2.58928
1852	8.164	1.43798		1852	8.162	11.5652		1852	8.163	11.3958		1852	8.164	2.91535		1852	8.162	12.3274		1852	8.164	2.56132
1853	8.168	1.43098		1853	8.166	11.4141		1853	8.166	11.1604		1853	8.167	2.83854		1853	8.165	11.9767		1853	8.167	2.5334
1854	8.171	1.43045		1854	8.169	11.2311		1854	8.169	10.9536		1854	8.171	2.76632		1854	8.168	11.6625		1854	8.171	2.51164
1855	8.174	1.43156		1855	8.172	11.0075		1855	8.173	10.7761		1855	8.174	2.72079		1855	8.171	11.3761		1855	8.174	2.49874
1856	8.177	1.4276		1856	8.176	10.7563		1856	8.176	10.5862		1856	8.177	2.70643		1856	8.175	11.1091		1856	8.177	2.49403
1857	8.181	1.41082		1857	8.179	10.48		1857	8.179	10.3302		1857	8.181	2.71421		1857	8.178	10.8541		1857	8.181	2.49501
1858	8.184	1.37851		1858	8.182	10.1621		1858	8.182	9.99932		1858	8.184	2.7355		1858	8.181	10.6046		1858	8.184	2.499
1859	8.187	1.3345		1859	8.186	9.78964		1859	8.186	9.6547		1859	8.187	2.76827		1859	8.185	10.3565		1859	8.187	2.50421
1860	8.191	1.28542		1860	8.189	9.38099		1860	8.189	9.37518		1860	8.19	2.81348		1860	8.188	10.1081		1860	8.19	2.50938
1861	8.194	1.23892		1861	8.192	8.98658		1861	8.192	9.19146		1861	8.194	2.87375		1861	8.191	9.85967		1861	8.194	2.51217
1862	8.197	1.20145		1862	8.195	8.65518		1862	8.196	9.07398		1862	8.197	2.951		1862	8.195	9.61113		1862	8.197	2.50755
1863	8.201	1.17571		1863	8.199	8.40313		1863	8.199	8.96897		1863	8.2	3.04611		1863	8.198	9.36151		1863	8.2	2.48814
1864	8.204	1.16064		1864	8.202	8.21403		1864	8.202	8.83532		1864	8.204	3.16448		1864	8.201	9.1105		1864	8.204	2.44746
1865	8.207	1.15553		1865	8.205	8.06333		1865	8.206	8.65356		1865	8.207	3.32411		1865	8.205	8.86117		1865	8.207	2.38422
1866	8.21	1.16566		1866	8.209	7.92689		1866	8.209	8.41872		1866	8.21	3.54791		1866	8.208	8.62095		1866	8.21	2.30475
1867	8.214	1.19919		1867	8.212	7.79283		1867	8.212	8.1432		1867	8.214	3.84562		1867	8.211	8.3996		1867	8.214	2.22137
1868	8.217	1.25899		1868	8.215	7.65889		1868	8.216	7.86839		1868	8.217	4.20891		1868	8.214	8.20486		1868	8.217	2.14781
1869	8.22	1.33276		1869	8.219	7.52677		1869	8.219	7.65596		1869	8.22	4.62574		1869	8.218	8.03851		1869	8.22	2.09455
1870	8.224	1.3984		1870	8.222	7.39302		1870	8.222	7.5515		1870	8.223	5.10119		1870	8.221	7.89533		1870	8.224	2.06662
1871	8.227	1.43328		1871	8.225	7.24408		1871	8.225	7.54368		1871	8.227	5.66794		1871	8.224	7.76552		1871	8.227	2.06403
1872	8.23	1.42727		1872	8.228	7.06934		1872	8.229	7.56053		1872	8.23	6.37592		1872	8.228	7.63894		1872	8.23	2.08301
1873	8.234	1.38443		1873	8.232	6.87465		1873	8.232	7.51419		1873	8.233	7.2741		1873	8.231	7.50842		1873	8.233	2.11709
1874	8.237	1.31974		1874	8.235	6.68288		1874	8.235	7.35871		1874	8.237	8.39947		1874	8.234	7.37049		1874	8.237	2.15789
1875	8.24	1.25113		1875	8.238	6.51555		1875	8.239	7.11915		1875	8.24	9.76665		1875	8.238	7.22437		1875	8.24	2.19692
1876	8.244	1.18639		1876	8.242	6.37291		1876	8.242	6.86589		1876	8.243	11.3604		1876	8.241	7.07084		1876	8.243	2.22824
1877	8.247	1.12176		1877	8.245	6.23579		1877	8.245	6.66171		1877	8.247	13.1421		1877	8.244	6.9126		1877	8.247	2.25058
1878	8.25	1.05313		1878	8.248	6.07926		1878	8.249	6.52469		1878	8.25	15.07		1878	8.247	6.75517		1878	8.25	2.26703
1879	8.253	0.990812		1879	8.252	5.88669		1879	8.252	6.43186		1879	8.253	17.1089		1879	8.251	6.6064		1879	8.253	2.28236
1880	8.257	0.953767		1880	8.255	5.6542		1880	8.255	6.34662		1880	8.257	19.2247		1880	8.254	6.47337		1880	8.257	2.29954
1881	8.26	0.951216		1881	8.258	5.39625		1881	8.259	6.23861		1881	8.26	21.3825		1881	8.257	6.35815		1881	8.26	2.31821
1882	8.263	0.973785		1882	8.262	5.13949		1882	8.262	6.09453		1882	8.263	23.5563		1882	8.261	6.25525		1882	8.263	2.33594
1883	8.267	1.00023		1883	8.265	4.91466		1883	8.265	5.92336		1883	8.266	25.7308		1883	8.264	6.15284		1883	8.267	2.35111
1884	8.27	1.01407		1884	8.268	4.73918		1884	8.268	5.75639		1884	8.27	27.883		1884	8.267	6.03724		1884	8.27	2.3649
1885	8.273	1.01205		1885	8.271	4.60576		1885	8.272	5.6223		1885	8.273	29.9554		1885	8.271	5.89809		1885	8.273	2.38072
1886	8.277	1.00208		1886	8.275	4.49288		1886	8.275	5.52305		1886	8.276	31.8559		1886	8.274	5.73204		1886	8.276	2.40131
1887	8.28	0.991399		1887	8.278	4.38238		1887	8.278	5.43081		1887	8.28	33.4872		1887	8.277	5.54393		1887	8.28	2.42554
1888	8.283	0.979623		1888	8.281	4.26827		1888	8.282	5.31692		1888	8.283	34.7865		1888	8.281	5.34554		1888	8.283	2.44752
1889	8.287	0.960239		1889	8.285	4.15547		1889	8.285	5.18265		1889	8.286	35.739		1889	8.284	5.15211		1889	8.286	2.45882
1890	8.29	0.928817		1890	8.288	4.05583		1890	8.288	5.06361		1890	8.29	36.3702		1890	8.287	4.97738		1890	8.29	2.4527
1891	8.293	0.892261		1891	8.291	3.9839		1891	8.292	5.00219		1891	8.293	36.7317		1891	8.29	4.82885		1891	8.293	2.42781
1892	8.296	0.866025		1892	8.295	3.9506		1892	8.295	5.00667		1892	8.296	36.916		1892	8.294	4.70565		1892	8.296	2.38911
1893	8.3	0.860987		1893	8.298	3.95367		1893	8.298	5.03529		1893	8.3	37.0391		1893	8.297	4.60045		1893	8.3	2.3457
1894	8.303	0.87302		1894	8.301	3.96949		1894	8.301	5.02464		1894	8.303	37.1812		1894	8.3	4.50426		1894	8.303	2.30741
1895	8.306	0.888954		1895	8.305	3.96106		1895	8.305	4.93739		1895	8.306	37.3422		1895	8.304	4.41111		1895	8.306	2.2819
1896	8.31	0.897298		1896	8.308	3.90279		1896	8.308	4.78564		1896	8.309	37.472		1896	8.307	4.31976		1896	8.309	2.27341
1897	8.313	0.891597		1897	8.311	3.80002		1897	8.311	4.61725		1897	8.313	37.5389		1897	8.31	4.23216		1897	8.313	2.28252
1898	8.316	0.870576		1898	8.314	3.68087		1898	8.315	4.48048		1898	8.316	37.5745		1898	8.314	4.15034		1898	8.316	2.30605
1899	8.32	0.839029		1899	8.318	3.5712		1899	8.318	4.39162		1899	8.319	37.6578		1899	8.317	4.07434		1899	8.319	2.33702
1900	8.323	0.808001		1900	8.321	3.47485		1900	8.321	4.33168		1900	8.323	37.8502		1900	8.32	4.00198		1900	8.323	2.36557
1901	8.326	0.788777		1901	8.324	3.37804		1901	8.325	4.26936		1901	8.326	38.1351		1901	8.324	3.93037		1901	8.326	2.38169
1902	8.329	0.782383		1902	8.328	3.26779		1902	8.328	4.19206		1902	8.329	38.4189		1902	8.327	3.85766		1902	8.329	2.37882
1903	8.333	0.778055		1903	8.331	3.14631		1903	8.331	4.1088		1903	8.333	38.5866		1903	8.33	3.78405		1903	8.333	2.3566
1904	8.336	0.763394		1904	8.334	3.02778		1904	8.335	4.03438		1904	8.336	38.5596		1904	8.333	3.71165		1904	8.336	2.32061
1905	8.339	0.737585		1905	8.338	2.92873		1905	8.338	3.97564		1905	8.339	38.3341		1905	8.337	3.64339		1905	8.339	2.27946
1906	8.343	0.714979		1906	8.341	2.85352		1906	8.341	3.92482		1906	8.342	37.9837		1906	8.34	3.5813		1906	8.343	2.2407
1907	8.346	0.714167		1907	8.344	2.78728		1907	8.344	3.86174		1907	8.346	37.603		1907	8.343	3.52515		1907	8.346	2.2079
1908	8.349	0.740279		1908	8.347	2.70919		1908	8.348	3.77044		1908	8.349	37.2296		1908	8.347	3.47214		1908	8.349	2.18002
1909	8.353	0.779981		1909	8.351	2.61815		1909	8.351	3.6562		1909	8.352	36.8068		1909	8.35	3.41804		1909	8.352	2.15276
1910	8.356	0.812836		1910	8.354	2.53674		1910	8.354	3.54696		1910	8.356	36.226		1910	8.353	3.35917		1910	8.356	2.12081
1911	8.359	0.830891		1911	8.357	2.48801		1911	8.358	3.475		1911	8.359	35.4087		1911	8.357	3.29394		1911	8.359	2.08004
1912	8.363	0.84524		1912	8.361	2.47322		1912	8.361	3.45366		1912	8.362	34.3537		1912	8.36	3.223		1912	8.362	2.02905
1913	8.366	0.872116		1913	8.364	2.47165		1913	8.364	3.47093		1913	8.366	33.1108		1913	8.363	3.14848		1913	8.366	1.96968
1914	8.369	0.912136		1914	8.367	2.46094		1914	8.368	3.50028		1914	8.369	31.7334		1914	8.366	3.07304		1914	8.369	1.90656
1915	8.372	0.945434		1915	8.371	2.43308		1915	8.371	3.51648		1915	8.372	30.2512		1915	8.37	2.99957		1915	8.372	1.84563
1916	8.376	0.948569		1916	8.374	2.39458		1916	8.374	3.5036		1916	8.376	28.6801		1916	8.373	2.9314		1916	8.376	1.79235
1917	8.379	0.915462		1917	8.377	2.35625		1917	8.378	3.45473		1917	8.379	27.0407		1917	8.376	2.87212		1917	8.379	1.74997
1918	8.382	0.860776		1918	8.381	2.32247		1918	8.381	3.37583		1918	8.382	25.3687		1918	8.38	2.82462		1918	8.382	1.71857
1919	8.386	0.806905		1919	8.384	2.29215		1919	8.384	3.2887		1919	8.385	23.7174		1919	8.383	2.78949		1919	8.386	1.69517
1920	8.389	0.770915		1920	8.387	2.263		1920	8.387	3.2182		1920	8.389	22.144		1920	8.386	2.76379		1920	8.389	1.67482
1921	8.392	0.76079		1921	8.39	2.23359		1921	8.391	3.17268		1921	8.392	20.684		1921	8.39	2.74134		1921	8.392	1.65245
1922	8.396	0.78111		1922	8.394	2.1998		1922	8.394	3.14077		1922	8.395	19.3338		1922	8.393	2.71459		1922	8.395	1.62446
1923	8.399	0.834611		1923	8.397	2.1553		1923	8.397	3.10807		1923	8.399	18.0664		1923	8.396	2.67734		1923	8.399	1.58926
1924	8.402	0.914039		1924	8.4	2.09523		1924	8.401	3.07206		1924	8.402	16.8539		1924	8.4	2.62676		1924	8.402	1.54664
1925	8.405	0.996521		1925	8.404	2.02697		1925	8.404	3.03802		1925	8.405	15.6837		1925	8.403	2.564		1925	8.405	1.4967
1926	8.409	1.04967		1926	8.407	1.97027		1926	8.407	3.00564		1926	8.409	14.5631		1926	8.406	2.49363		1926	8.409	1.43959
1927	8.412	1.05016		1927	8.41	1.94158		1927	8.411	2.96123		1927	8.412	13.5134		1927	8.409	2.42274		1927	8.412	1.37635
1928	8.415	0.998447		1928	8.414	1.93597		1928	8.414	2.89033		1928	8.415	12.5553		1928	8.413	2.36017		1928	8.415	1.31007
1929	8.419	0.916664		1929	8.417	1.92971		1929	8.417	2.79545		1929	8.419	11.6938		1929	8.416	2.31504		1929	8.419	1.24574
1930	8.422	0.829491		1930	8.42	1.90423		1930	8.42	2.69726		1930	8.422	10.9238		1930	8.419	2.29407		1930	8.422	1.18864
1931	8.425	0.74837		1931	8.424	1.86267		1931	8.424	2.61833		1931	8.425	10.2406		1931	8.423	2.29813		1931	8.425	1.14209
1932	8.429	0.672675		1932	8.427	1.82224		1932	8.427	2.56651		1932	8.428	9.64723		1932	8.426	2.32026		1932	8.429	1.1066
1933	8.432	0.603712		1933	8.43	1.79294		1933	8.43	2.53416		1933	8.432	9.13571		1933	8.429	2.34693		1933	8.432	1.08092
1934	8.435	0.552357		1934	8.433	1.77049		1934	8.434	2.50912		1934	8.435	8.6705		1934	8.433	2.36288		1934	8.435	1.06399
1935	8.439	0.529042		1935	8.437	1.74698		1935	8.437	2.48617		1935	8.438	8.19996		1935	8.436	2.35696		1935	8.438	1.05589
1936	8.442	0.534769		1936	8.44	1.72025		1936	8.44	2.46801		1936	8.442	7.69439		1936	8.439	2.32601		1936	8.442	1.05701
1937	8.445	0.560949		1937	8.443	1.69182		1937	8.444	2.45696		1937	8.445	7.16958		1937	8.443	2.2748		1937	8.445	1.06651
1938	8.448	0.594988		1938	8.447	1.66199		1938	8.447	2.44922		1938	8.448	6.66978		1938	8.446	2.21279		1938	8.448	1.08146
1939	8.452	0.625045		1939	8.45	1.6311		1939	8.45	2.43647		1939	8.452	6.23415		1939	8.449	2.1498		1939	8.452	1.09764
1940	8.455	0.639296		1940	8.453	1.60156		1940	8.454	2.41149		1940	8.455	5.87287		1940	8.452	2.09312		1940	8.455	1.11095
1941	8.458	0.63189		1941	8.457	1.57336		1941	8.457	2.36949		1941	8.458	5.57059		1941	8.456	2.04665		1941	8.458	1.11842
1942	8.462	0.608535		1942	8.46	1.53896		1942	8.46	2.31036		1942	8.461	5.30704		1942	8.459	2.01178		1942	8.462	1.11837
1943	8.465	0.583266		1943	8.463	1.49249		1943	8.463	2.23853		1943	8.465	5.07143		1943	8.462	1.98873		1943	8.465	1.11039
1944	8.468	0.568997		1944	8.466	1.4401		1944	8.467	2.16785		1944	8.468	4.85986		1944	8.466	1.97755		1944	8.468	1.09554
1945	8.472	0.570298		1945	8.47	1.40124		1945	8.47	2.1174		1945	8.471	4.66707		1945	8.469	1.97823		1945	8.471	1.07656
1946	8.475	0.585405		1946	8.473	1.38995		1946	8.473	2.10475		1946	8.475	4.48375		1946	8.472	1.99014		1946	8.475	1.05727
1947	8.478	0.610452		1947	8.476	1.40093		1947	8.477	2.13605		1947	8.478	4.30306		1947	8.476	2.01093		1947	8.478	1.0412
1948	8.482	0.639652		1948	8.48	1.41455		1948	8.48	2.19891		1948	8.481	4.12328		1948	8.479	2.03581		1948	8.481	1.0303
1949	8.485	0.665234		1949	8.483	1.41426		1949	8.483	2.26628		1949	8.485	3.94554		1949	8.482	2.05778		1949	8.485	1.02463
1950	8.488	0.682022		1950	8.486	1.39713		1950	8.487	2.31255		1950	8.488	3.7684		1950	8.485	2.06922		1950	8.488	1.02307
1951	8.491	0.689549		1951	8.49	1.36896		1951	8.49	2.32715		1951	8.491	3.59267		1951	8.489	2.06401		1951	8.491	1.02415
1952	8.495	0.691133		1952	8.493	1.33538		1952	8.493	2.3128		1952	8.495	3.42847		1952	8.492	2.03934		1952	8.495	1.02638
1953	8.498	0.689663		1953	8.496	1.30016		1953	8.496	2.27821		1953	8.498	3.29612		1953	8.495	1.99611		1953	8.498	1.02791
1954	8.501	0.685721		1954	8.5	1.26981		1954	8.5	2.23609		1954	8.501	3.21075		1954	8.499	1.93792		1954	8.501	1.02649
1955	8.505	0.676527		1955	8.503	1.25138		1955	8.503	2.20265		1955	8.504	3.16623		1955	8.502	1.86956		1955	8.505	1.01987
1956	8.508	0.653303		1956	8.506	1.24755		1956	8.506	2.19119		1956	8.508	3.13341		1956	8.505	1.796		1956	8.508	1.00674
1957	8.511	0.608913		1957	8.509	1.25307		1957	8.51	2.20039		1957	8.511	3.07766		1957	8.509	1.72236		1957	8.511	0.98735
1958	8.515	0.548546		1958	8.513	1.2563		1958	8.513	2.21237		1958	8.514	2.98242		1958	8.512	1.65427		1958	8.514	0.963321
1959	8.518	0.48768		1959	8.516	1.24747		1959	8.516	2.20215		1959	8.518	2.86126		1959	8.515	1.59746		1959	8.518	0.936874
1960	8.521	0.440647		1960	8.519	1.2233		1960	8.52	2.15965		1960	8.521	2.74489		1960	8.519	1.55633		1960	8.521	0.91
1961	8.524	0.41012		1961	8.523	1.18828		1961	8.523	2.09684		1961	8.524	2.65465		1961	8.522	1.532		1961	8.524	0.884225
1962	8.528	0.390747		1962	8.526	1.15259		1962	8.526	2.04208		1962	8.528	2.58742		1962	8.525	1.52133		1962	8.528	0.861078
1963	8.531	0.379062		1963	8.529	1.12843		1963	8.53	2.02063		1963	8.531	2.52608		1963	8.528	1.51793		1963	8.531	0.84277
1964	8.534	0.378797		1964	8.533	1.12255		1964	8.533	2.04304		1964	8.534	2.46276		1964	8.532	1.51493		1964	8.534	0.832235
1965	8.538	0.395848		1965	8.536	1.12939		1965	8.536	2.10183		1965	8.537	2.4084		1965	8.535	1.50813		1965	8.538	0.832096
1966	8.541	0.432548		1966	8.539	1.1349		1966	8.539	2.18219		1966	8.541	2.37778		1966	8.538	1.4976		1966	8.541	0.842998
1967	8.544	0.485541		1967	8.542	1.12891		1967	8.543	2.27493		1967	8.544	2.36577		1967	8.542	1.48691		1967	8.544	0.862552
1968	8.548	0.544889		1968	8.546	1.11397		1968	8.546	2.38261		1968	8.547	2.34799		1968	8.545	1.48028		1968	8.547	0.885939
1969	8.551	0.592408		1969	8.549	1.09848		1969	8.549	2.51587		1969	8.551	2.29997		1969	8.548	1.47975		1969	8.551	0.907998
1970	8.554	0.610304		1970	8.552	1.08522		1970	8.553	2.6831		1970	8.554	2.21709		1970	8.552	1.48391		1970	8.554	0.925374
1971	8.558	0.594461		1971	8.556	1.06941		1971	8.556	2.88436		1971	8.557	2.11486		1971	8.555	1.48899		1971	8.557	0.937149
1972	8.561	0.560894		1972	8.559	1.04574		1972	8.559	3.11248		1972	8.561	2.01648		1972	8.558	1.49137		1972	8.561	0.943643
1973	8.564	0.534593		1973	8.562	1.01655		1973	8.563	3.36134		1973	8.564	1.94083		1973	8.561	1.48978		1973	8.564	0.944569
1974	8.567	0.533131		1974	8.566	0.993514		1974	8.566	3.63578		1974	8.567	1.89533		1974	8.565	1.48603		1974	8.567	0.938226
1975	8.571	0.554691		1975	8.569	0.989111		1975	8.569	3.9474		1975	8.571	1.87593		1975	8.568	1.48381		1975	8.571	0.922398
1976	8.574	0.583658		1976	8.572	1.00458		1976	8.573	4.30204		1976	8.574	1.86879		1976	8.571	1.48665		1976	8.574	0.896186
1977	8.577	0.605763		1977	8.576	1.02336		1977	8.576	4.69067		1977	8.577	1.85722		1977	8.575	1.49616		1977	8.577	0.86137
1978	8.581	0.617379		1978	8.579	1.0225		1978	8.579	5.09679		1978	8.58	1.83341		1978	8.578	1.51145		1978	8.581	0.82241
1979	8.584	0.621952		1979	8.582	0.990713		1979	8.582	5.50834		1979	8.584	1.80218		1979	8.581	1.52991		1979	8.584	0.785228
1980	8.587	0.622368		1980	8.585	0.937862		1980	8.586	5.93276		1980	8.587	1.77224		1980	8.585	1.54873		1980	8.587	0.755529
1981	8.591	0.61778		1981	8.589	0.886577		1981	8.589	6.3942		1981	8.59	1.74425		1981	8.588	1.56605		1981	8.59	0.737327
1982	8.594	0.60784		1982	8.592	0.857096		1982	8.592	6.91563		1982	8.594	1.71361		1982	8.591	1.58148		1982	8.594	0.732032
1983	8.597	0.595408		1983	8.595	0.855281		1983	8.596	7.49504		1983	8.597	1.68025		1983	8.595	1.59565		1983	8.597	0.738171
1984	8.601	0.582831		1984	8.599	0.871527		1984	8.599	8.10038		1984	8.6	1.65585		1984	8.598	1.6093		1984	8.6	0.751735
1985	8.604	0.569106		1985	8.602	0.887498		1985	8.602	8.69325		1985	8.604	1.65375		1985	8.601	1.62242		1985	8.604	0.767079
1986	8.607	0.553615		1986	8.605	0.885983		1986	8.606	9.25286		1986	8.607	1.67648		1986	8.605	1.63391		1986	8.607	0.778268
1987	8.61	0.538061		1987	8.609	0.861247		1987	8.609	9.78422		1987	8.61	1.70964		1987	8.608	1.64196		1987	8.61	0.780663
1988	8.614	0.524389		1988	8.612	0.82304		1988	8.612	10.3028		1988	8.614	1.72962		1988	8.611	1.64508		1988	8.614	0.772379
1989	8.617	0.509557		1989	8.615	0.789166		1989	8.615	10.809		1989	8.617	1.71742		1989	8.614	1.64302		1989	8.617	0.755015
1990	8.62	0.487192		1990	8.619	0.772796		1990	8.619	11.2883		1990	8.62	1.6687		1990	8.618	1.63686		1990	8.62	0.733062
1991	8.624	0.453227		1991	8.622	0.77464		1991	8.622	11.7272		1991	8.623	1.59631		1991	8.621	1.62806		1991	8.624	0.711991
1992	8.627	0.413386		1992	8.625	0.786445		1992	8.625	12.1275		1992	8.627	1.51969		1992	8.624	1.61715		1992	8.627	0.695866
1993	8.63	0.383001		1993	8.628	0.798494		1993	8.629	12.5033		1993	8.63	1.45086		1993	8.628	1.6032		1993	8.63	0.685794
1994	8.634	0.376664		1994	8.632	0.805445		1994	8.632	12.8597		1994	8.633	1.39199		1994	8.631	1.58449		1994	8.633	0.680091
1995	8.637	0.397217		1995	8.635	0.806027		1995	8.635	13.1781		1995	8.637	1.34336		1995	8.634	1.55997		1995	8.637	0.675934
1996	8.64	0.436252		1996	8.638	0.7999		1996	8.639	13.4339		1996	8.64	1.30729		1996	8.638	1.53024		1996	8.64	0.67134
1997	8.643	0.482743		1997	8.642	0.785019		1997	8.642	13.6217		1997	8.643	1.28287		1997	8.641	1.49756		1997	8.643	0.666194
[truncated: 1,923 more rows]

## Sheet: Figure 5
Figure 5B														Figure 5D								Figure 5E
Concentration (uM)	Reaction velocity_1	Reaction velocity_2	Reaction velocity_3	average	stdev									Time (min)	apo	4:1	2:1	1:1	1:4	1:8		Time (min)	Apo+Prodomain	Apo
125	2.80659	2.66668	2.80757	2.76028	0.0810615									10.98	0.26911	0.20132	0.20191	0.19273	0.21952	0.22035		10	0.05975	0.1806
62.5	2.48715	2.66004	2.62189	2.58969	0.0908307									10.9867	0.27153	0.20338	0.20399	0.19473	0.22163	0.22273		10.0067	0.05988	0.18118
31.25	2.48728	1.841	1.86077	2.06302	0.367556									10.9933	0.27401	0.20555	0.20614	0.19683	0.22384	0.22518		10.0133	0.06002	0.18174
15.625	1.57675	1.0675	1.05659	1.23361	0.297215									11	0.27655	0.20782	0.20835	0.19901	0.22613	0.2277		10.02	0.06016	0.18228
7.8125	0.44841	0.46504	0.52762	0.480357	0.0417673									11.0067	0.27921	0.21015	0.21066	0.20125	0.22851	0.23029		10.0267	0.06031	0.18278
3.90625	0.01691	0.22202	0.24354	0.160823	0.125096									11.0133	0.28196	0.21255	0.21305	0.20359	0.23096	0.23294		10.0333	0.06045	0.18324
1.95313	0.09657	0.09197	0.10416	0.0975667	0.00615581									11.02	0.28477	0.21505	0.21556	0.20601	0.2335	0.23565		10.04	0.06059	0.18373
0.97656	0.0424	0.05442	0.05019	0.0490033	0.00609723									11.0267	0.28762	0.21763	0.21817	0.20852	0.23614	0.23844		10.0467	0.06074	0.18424
														11.0333	0.29053	0.22029	0.22089	0.21111	0.23887	0.24131		10.0533	0.06089	0.18474
Figure 5C														11.04	0.29352	0.22303	0.22371	0.21375	0.24169	0.24424		10.06	0.06105	0.18521
log(concentration (uM))	trial 1	trial 2	trial 3	trial 4	avg	stdev								11.0467	0.29662	0.22583	0.22661	0.21643	0.2446	0.24721		10.0667	0.06122	0.18572
0.69897	0	0	0.03508	0.01169	0.0116925	0.0165369								11.0533	0.29981	0.22871	0.22957	0.21915	0.24758	0.25023		10.0733	0.06141	0.18624
0.22185	0.01862	0.01971	0	0.01278	0.0127775	0.00904542								11.06	0.30309	0.23165	0.23262	0.22194	0.25064	0.25333		10.08	0.06159	0.18674
-0.25527	0.03096	0.04108	0.01261	0.02822	0.0282175	0.0117836								11.0667	0.30645	0.23466	0.23575	0.22477	0.25375	0.25648		10.0867	0.06178	0.18726
-0.73239	0.07575	0.08727	0.05258	0.07187	0.0718675	0.0144259								11.0733	0.30986	0.23773	0.23899	0.22762	0.25691	0.2597		10.0933	0.06197	0.18781
-1.20951	0.17602	0.17184	0.14287	0.16358	0.163577	0.0147409								11.08	0.31331	0.24091	0.24236	0.23052	0.26013	0.26301		10.1	0.06217	0.18839
-1.68664	0.4038	0.36118	0.32478	0.36326	0.363255	0.0322931								11.0867	0.31678	0.2442	0.24584	0.23351	0.26341	0.26645		10.1067	0.06237	0.18897
-2.16376	0.76733	0.73183	0.69926	0.7328	0.732805	0.027798	null hypothesis: none of the vi/vo that we measured are greater than 1							11.0933	0.32029	0.24762	0.24947	0.23658	0.26677	0.27001		10.1133	0.06256	0.1895
-2.64088	1.07605	1.00944	1.10371	1.06307	1.06307	0.0395654	t statistic	DF	P value					11.1	0.32384	0.25119	0.25323	0.23972	0.2702	0.27371		10.12	0.06277	0.19001
-3.118	1.19691	1.17934	1.36097	1.24574	1.24574	0.081795	6.00868	3	0.00462					11.1067	0.32747	0.25496	0.25717	0.24299	0.27372	0.27758		10.1267	0.06297	0.19049
-3.59511	1.39133	1.08218	1.50155	1.32502	1.32502	0.177512	3.66196	3	0.0176					11.1133	0.33118	0.25896	0.26131	0.24642	0.27733	0.28164		10.1333	0.06319	0.19096
-4.07222	1.23894	1.23259	1.5447	1.33874	1.33874	0.145656	4.65125	3	0.00937					11.12	0.33499	0.26323	0.2657	0.25005	0.28106	0.28594		10.14	0.06342	0.19143
-4.54929	1.05803	1.12238	1.36327	1.18123	1.18123	0.131377								11.1267	0.33891	0.2678	0.27043	0.25388	0.28495	0.29054		10.1467	0.06365	0.19195
														11.1333	0.34291	0.27275	0.27553	0.25793	0.289	0.2955		10.1533	0.06387	0.1925
														11.14	0.34699	0.27812	0.28108	0.26222	0.29324	0.30088		10.16	0.06411	0.19309
														11.1467	0.35118	0.284	0.28716	0.26683	0.29772	0.30674		10.1667	0.06436	0.19371
														11.1533	0.35552	0.29049	0.29385	0.27182	0.30249	0.31315		10.1733	0.06463	0.19434
														11.16	0.36008	0.2977	0.30127	0.27729	0.30762	0.32022		10.18	0.06491	0.19498
														11.1667	0.36487	0.3057	0.30948	0.28329	0.31316	0.328		10.1867	0.06517	0.19557
														11.1733	0.36995	0.31458	0.31858	0.28988	0.31921	0.33658		10.1933	0.06543	0.19614
														11.18	0.37538	0.32439	0.32864	0.29715	0.32585	0.34598		10.2	0.0657	0.19668
														11.1867	0.38122	0.33515	0.3397	0.30514	0.33319	0.35625		10.2067	0.06597	0.19722
														11.1933	0.38754	0.34687	0.35178	0.31382	0.34128	0.36739		10.2133	0.06625	0.19777
														11.2	0.39441	0.35956	0.36486	0.32315	0.35019	0.37932		10.22	0.06652	0.19833
														11.2067	0.40193	0.37316	0.37885	0.33313	0.35994	0.39194		10.2267	0.06679	0.19892
														11.2133	0.41021	0.38756	0.39367	0.34374	0.37058	0.40508		10.2333	0.06707	0.19952
														11.22	0.41935	0.40267	0.40916	0.35486	0.3821	0.41859		10.24	0.06734	0.20012
														11.2267	0.42948	0.41835	0.42513	0.36637	0.39446	0.43225		10.2467	0.06759	0.20071
														11.2333	0.44066	0.43443	0.44133	0.37809	0.40754	0.44586		10.2533	0.0678	0.20129
														11.24	0.45295	0.45059	0.45751	0.38989	0.42121	0.45922		10.26	0.06799	0.20185
														11.2467	0.46641	0.46659	0.47342	0.40155	0.4353	0.47211		10.2667	0.06818	0.20241
														11.2533	0.48115	0.48223	0.48883	0.41288	0.44959	0.48437		10.2733	0.06837	0.203
														11.26	0.4972	0.49728	0.50351	0.42369	0.46382	0.49583		10.28	0.06854	0.2036
														11.2667	0.51453	0.5115	0.51724	0.43382	0.47777	0.50637		10.2867	0.06871	0.20419
														11.2733	0.53305	0.52471	0.52985	0.44315	0.49124	0.5159		10.2933	0.06888	0.20479
														11.28	0.55265	0.53678	0.54122	0.45155	0.50402	0.52431		10.3	0.06906	0.20539
														11.2867	0.57316	0.5476	0.55126	0.45896	0.51591	0.53154		10.3067	0.06922	0.20595
														11.2933	0.59435	0.55705	0.55992	0.46535	0.52679	0.5376		10.3133	0.06935	0.20647
														11.3	0.61596	0.56506	0.56715	0.47069	0.53655	0.54251		10.32	0.06945	0.20703
														11.3067	0.63769	0.57161	0.57298	0.47498	0.54509	0.54628		10.3267	0.06954	0.20763
														11.3133	0.65927	0.57676	0.57742	0.47824	0.55236	0.54895		10.3333	0.06962	0.20824
														11.32	0.68043	0.5805	0.58052	0.4805	0.55836	0.55061		10.34	0.06968	0.20885
														11.3267	0.7008	0.58287	0.58231	0.48182	0.56309	0.55132		10.3467	0.06973	0.20946
														11.3333	0.7201	0.58397	0.58284	0.48221	0.56656	0.55115		10.3533	0.0698	0.21009
														11.34	0.73808	0.58389	0.58222	0.48175	0.56883	0.55019		10.36	0.06988	0.21068
														11.3467	0.75456	0.58273	0.58058	0.48053	0.56998	0.54852		10.3667	0.06995	0.21125
														11.3533	0.7694	0.58053	0.57802	0.47864	0.57011	0.54626		10.3733	0.07001	0.21179
														11.36	0.7825	0.57742	0.57466	0.47618	0.56929	0.54348		10.38	0.07005	0.21231
														11.3667	0.79382	0.57358	0.57061	0.47321	0.56761	0.54029		10.3867	0.07008	0.21283
														11.3733	0.80333	0.5691	0.56599	0.46984	0.56521	0.53676		10.3933	0.07008	0.21336
														11.38	0.81108	0.56411	0.56091	0.46614	0.56217	0.53298		10.4	0.07005	0.21395
														11.3867	0.81709	0.55866	0.55543	0.46217	0.55859	0.52903		10.4067	0.07002	0.21454
														11.3933	0.82148	0.55286	0.54964	0.458	0.55459	0.52497		10.4133	0.07	0.21514
														11.4	0.82435	0.54683	0.54362	0.45369	0.55026	0.52085		10.42	0.06999	0.21577
														11.4067	0.82581	0.54064	0.53748	0.44933	0.54568	0.51673		10.4267	0.06997	0.21644
														11.4133	0.82601	0.53438	0.53129	0.44496	0.54092	0.51267		10.4333	0.06996	0.2171
														11.42	0.82511	0.52812	0.5251	0.44063	0.53606	0.50872		10.44	0.06995	0.21767
														11.4267	0.82323	0.52192	0.51898	0.43638	0.53116	0.50489		10.4467	0.06994	0.21818
														11.4333	0.82052	0.51583	0.51294	0.43226	0.52627	0.50124		10.4533	0.06992	0.21863
														11.44	0.81712	0.50993	0.50706	0.4283	0.52144	0.49783		10.46	0.06989	0.21903
														11.4467	0.81319	0.50423	0.50136	0.42456	0.51674	0.49469		10.4667	0.06985	0.21936
														11.4533	0.80884	0.49874	0.49585	0.42106	0.51222	0.49185		10.4733	0.06981	0.21964
														11.46	0.80417	0.49346	0.49058	0.41783	0.50794	0.48932		10.48	0.06977	0.21991
														11.4667	0.7993	0.48847	0.48562	0.41492	0.50395	0.48712		10.4867	0.06971	0.22018
														11.4733	0.79436	0.4838	0.481	0.41232	0.50027	0.48527		10.4933	0.06964	0.22042
														11.48	0.7894	0.47947	0.47674	0.41004	0.49693	0.48375		10.5	0.06959	0.22063
														11.4867	0.78447	0.47547	0.47284	0.4081	0.49394	0.48257		10.5067	0.06954	0.22083
														11.4933	0.77965	0.47183	0.4693	0.40648	0.49134	0.48173		10.5133	0.06949	0.22106
														11.5	0.77503	0.46853	0.46612	0.40519	0.48913	0.48123		10.52	0.06945	0.22131
														11.5067	0.77066	0.46557	0.4633	0.4042	0.4873	0.48105		10.5267	0.06943	0.22157
														11.5133	0.76654	0.4629	0.46079	0.40351	0.48588	0.48117		10.5333	0.06943	0.22183
														11.52	0.7627	0.46051	0.45858	0.40308	0.48488	0.48154		10.54	0.06944	0.22209
														11.5267	0.75921	0.45835	0.45665	0.40289	0.48429	0.48214		10.5467	0.06945	0.22234
														11.5333	0.75614	0.45637	0.45498	0.40288	0.48409	0.48295		10.5533	0.06945	0.22256
														11.54	0.75348	0.45455	0.45351	0.40302	0.48424	0.48392		10.56	0.06944	0.22275
														11.5467	0.75126	0.45287	0.45217	0.4033	0.48472	0.48499		10.5667	0.06942	0.22291
														11.5533	0.74947	0.45129	0.45094	0.40366	0.48548	0.48612		10.5733	0.0694	0.22306
														11.56	0.74815	0.44976	0.44978	0.40407	0.48648	0.48728		10.58	0.0694	0.22318
														11.5667	0.7473	0.44827	0.44866	0.40447	0.48766	0.4884		10.5867	0.06941	0.22327
														11.5733	0.74685	0.44678	0.44757	0.40485	0.48897	0.48944		10.5933	0.06944	0.22336
														11.58	0.74675	0.44522	0.44646	0.40518	0.49037	0.49035		10.6	0.0695	0.22348
														11.5867	0.74696	0.4436	0.44536	0.40541	0.49181	0.49111		10.6067	0.06958	0.22365
														11.5933	0.7475	0.44192	0.44425	0.40549	0.49325	0.49172		10.6133	0.06967	0.22385
														11.6	0.74835	0.44017	0.44306	0.4054	0.49461	0.49215		10.62	0.06976	0.22409
														11.6067	0.74947	0.43834	0.44177	0.40516	0.49586	0.49241		10.6267	0.06986	0.22436
														11.6133	0.75083	0.43645	0.44037	0.40476	0.49696	0.49247		10.6333	0.06997	0.22466
														11.62	0.75244	0.43449	0.43886	0.40416	0.49786	0.49235		10.64	0.07006	0.22497
														11.6267	0.7542	0.43244	0.43723	0.40337	0.49852	0.49206		10.6467	0.07015	0.22531
														11.6333	0.75606	0.43028	0.43547	0.4024	0.49895	0.4916		10.6533	0.07023	0.22567
														11.64	0.758	0.42802	0.43358	0.40127	0.49915	0.49099		10.66	0.07032	0.22601
														11.6467	0.76002	0.42566	0.43157	0.39998	0.49913	0.49026		10.6667	0.07042	0.22635
														11.6533	0.76215	0.42323	0.42946	0.39853	0.49886	0.48943		10.6733	0.07055	0.22669
														11.66	0.76443	0.42071	0.42725	0.39695	0.49838	0.48854		10.68	0.07069	0.22704
														11.6667	0.7669	0.41813	0.42495	0.39524	0.4977	0.48762		10.6867	0.07084	0.22741
														11.6733	0.76956	0.4155	0.42256	0.39342	0.49683	0.48673		10.6933	0.07099	0.22781
														11.68	0.7724	0.41283	0.42011	0.39152	0.49579	0.48591		10.7	0.07114	0.22827
														11.6867	0.77544	0.41009	0.4176	0.38953	0.49459	0.48521		10.7067	0.07128	0.22877
														11.6933	0.77875	0.40727	0.41504	0.38747	0.49331	0.4847		10.7133	0.07141	0.2293
														11.7	0.78237	0.40439	0.41242	0.38534	0.49197	0.48443		10.72	0.07154	0.22983
														11.7067	0.78636	0.40149	0.40973	0.38316	0.49061	0.48447		10.7267	0.07168	0.23034
														11.7133	0.79082	0.39856	0.40699	0.38093	0.48926	0.48486		10.7333	0.07182	0.23083
														11.72	0.79585	0.3956	0.40421	0.37864	0.48794	0.48567		10.74	0.07196	0.23132
														11.7267	0.80149	0.3926	0.40142	0.3763	0.48673	0.48693		10.7467	0.0721	0.23185
														11.7333	0.80781	0.38962	0.3986	0.37392	0.48564	0.48868		10.7533	0.07224	0.23241
														11.74	0.81486	0.38666	0.39574	0.37152	0.48473	0.49095		10.76	0.07238	0.23298
														11.7467	0.82269	0.38365	0.39287	0.36911	0.48405	0.49376		10.7667	0.07253	0.23358
														11.7533	0.83134	0.38062	0.38998	0.3667	0.48364	0.49712		10.7733	0.07269	0.23422
														11.76	0.84077	0.3776	0.38709	0.36432	0.48355	0.501		10.78	0.07287	0.23487
														11.7667	0.851	0.37462	0.3842	0.36196	0.48381	0.50535		10.7867	0.07308	0.2355
														11.7733	0.862	0.37166	0.38135	0.35964	0.48445	0.5101		10.7933	0.07332	0.23612
														11.78	0.87367	0.36872	0.37856	0.35737	0.48549	0.51516		10.8	0.07361	0.23675
														11.7867	0.88587	0.36584	0.37582	0.35517	0.48694	0.5204		10.8067	0.07393	0.23736
														11.7933	0.89847	0.36302	0.37314	0.35306	0.4888	0.52569		10.8133	0.07429	0.23794
														11.8	0.91132	0.36023	0.37055	0.35103	0.49105	0.5309		10.82	0.07465	0.2385
														11.8067	0.92424	0.3575	0.36803	0.34912	0.49364	0.53591		10.8267	0.07503	0.23907
														11.8133	0.93695	0.35486	0.36559	0.34737	0.49651	0.54058		10.8333	0.07544	0.23968
														11.82	0.9492	0.35233	0.36324	0.34582	0.49959	0.54479		10.84	0.07586	0.2403
														11.8267	0.96072	0.34991	0.36101	0.34447	0.50277	0.54845		10.8467	0.07632	0.24097
														11.8333	0.97126	0.34759	0.35895	0.34335	0.50597	0.5515		10.8533	0.07682	0.24172
														11.84	0.98049	0.34538	0.35707	0.3425	0.50911	0.5539		10.86	0.07736	0.2425
														11.8467	0.98815	0.3433	0.35542	0.34195	0.5121	0.55564		10.8667	0.07794	0.24333
														11.8533	0.99407	0.34137	0.35402	0.34173	0.51489	0.55677		10.8733	0.07856	0.24418
														11.86	0.99807	0.33961	0.3529	0.34187	0.51741	0.55736		10.88	0.0792	0.24511
														11.8667	1	0.33806	0.35207	0.34242	0.51968	0.55749		10.8867	0.07988	0.2461
														11.8733	0.99973	0.33676	0.35159	0.34344	0.52169	0.55726		10.8933	0.08059	0.24717
														11.88	0.99722	0.33576	0.35149	0.34501	0.52347	0.55681		10.9	0.08133	0.24834
														11.8867	0.99241	0.33508	0.35182	0.34717	0.52508	0.5563		10.9067	0.08212	0.24958
														11.8933	0.98526	0.33473	0.35267	0.35001	0.52665	0.55588		10.9133	0.08295	0.25093
														11.9	0.97584	0.33478	0.3541	0.35363	0.5283	0.55576		10.92	0.08381	0.25235
														11.9067	0.96427	0.33525	0.35622	0.35813	0.53019	0.55611		10.9267	0.08469	0.25386
														11.9133	0.95072	0.33622	0.35908	0.3636	0.53248	0.55714		10.9333	0.08559	0.25542
														11.92	0.93532	0.33774	0.36276	0.37016	0.53538	0.55901		10.94	0.08651	0.25705
														11.9267	0.91828	0.33989	0.36736	0.37795	0.53909	0.56188		10.9467	0.08744	0.25879
														11.9333	0.89981	0.34277	0.37301	0.38716	0.54379	0.56593		10.9533	0.08836	0.26065
														11.94	0.88017	0.34648	0.3799	0.39791	0.54965	0.57128		10.96	0.0893	0.26262
														11.9467	0.85956	0.35113	0.38816	0.41039	0.55686	0.578		10.9667	0.09026	0.26465
														11.9533	0.83819	0.35686	0.39797	0.42478	0.5656	0.58614		10.9733	0.09125	0.26681
														11.96	0.81631	0.36384	0.40951	0.44125	0.576	0.5957		10.98	0.09225	0.26911
														11.9667	0.79414	0.37222	0.42293	0.45993	0.5882	0.60664		10.9867	0.09325	0.27153
														11.9733	0.77184	0.38218	0.4384	0.48091	0.60227	0.61885		10.9933	0.09425	0.27401
														11.98	0.74953	0.39392	0.45604	0.50427	0.61824	0.6322		11	0.09527	0.27655
														11.9867	0.7274	0.4076	0.47599	0.53003	0.63604	0.64651		11.0067	0.0963	0.27921
														11.9933	0.70558	0.42342	0.49833	0.55817	0.65554	0.66157		11.0133	0.09735	0.28196
														12	0.68419	0.44153	0.52311	0.58856	0.67657	0.67711		11.02	0.0984	0.28477
														12.0067	0.66333	0.46203	0.55029	0.62101	0.69889	0.69284		11.0267	0.09947	0.28762
														12.0133	0.64315	0.48501	0.57979	0.65517	0.72219	0.70843		11.0333	0.10054	0.29053
														12.02	0.62377	0.51049	0.61139	0.69063	0.7461	0.72356		11.04	0.10162	0.29352
														12.0267	0.60522	0.53849	0.64482	0.72689	0.77023	0.73786		11.0467	0.10268	0.29662
														12.0333	0.5875	0.56891	0.67971	0.76336	0.79415	0.75101		11.0533	0.10376	0.29981
														12.04	0.57066	0.60159	0.71558	0.79937	0.81741	0.7627		11.06	0.10486	0.30309
														12.0467	0.55477	0.63624	0.75188	0.83425	0.83952	0.77262		11.0667	0.106	0.30645
														12.0533	0.53982	0.67248	0.788	0.86732	0.86002	0.7805		11.0733	0.10717	0.30986
														12.06	0.52576	0.70983	0.82327	0.8979	0.87847	0.78612		11.08	0.10839	0.31331
														12.0667	0.51258	0.74768	0.85698	0.92534	0.8945	0.78929		11.0867	0.10968	0.31678
														12.0733	0.50031	0.78536	0.88842	0.949	0.90774	0.78991		11.0933	0.11104	0.32029
														12.08	0.48896	0.82213	0.91691	0.96838	0.91787	0.78792		11.1	0.11249	0.32384
														12.0867	0.47843	0.85721	0.94185	0.9831	0.92465	0.78332		11.1067	0.11407	0.32747
														12.0933	0.46867	0.88987	0.96273	0.99288	0.92794	0.77614		11.1133	0.11579	0.33118
														12.1	0.45967	0.91939	0.97912	0.99757	0.92764	0.76648		11.12	0.11769	0.33499
														12.1067	0.4514	0.94509	0.99069	0.99717	0.92375	0.75448		11.1267	0.11976	0.33891
														12.1133	0.44374	0.96637	0.99726	0.99181	0.91632	0.74032		11.1333	0.12204	0.34291
														12.12	0.4366	0.98276	0.99876	0.9817	0.90547	0.7242		11.14	0.12458	0.34699
														12.1267	0.42997	0.99392	0.99524	0.96712	0.89142	0.70635		11.1467	0.12742	0.35118
														12.1333	0.42378	0.99964	0.98686	0.94843	0.87445	0.68704		11.1533	0.1306	0.35552
														12.14	0.41797	0.99988	0.97386	0.92605	0.85485	0.66653		11.16	0.13416	0.36008
														12.1467	0.41244	0.99472	0.95661	0.90045	0.83295	0.6451		11.1667	0.13816	0.36487
														12.1533	0.40718	0.98438	0.93551	0.87213	0.80911	0.62299		11.1733	0.14265	0.36995
														12.16	0.40215	0.96919	0.91106	0.84164	0.78371	0.60046		11.18	0.14767	0.37538
														12.1667	0.3973	0.94956	0.88378	0.80953	0.75708	0.57776		11.1867	0.15324	0.38122
														12.1733	0.39261	0.926	0.85418	0.77628	0.72956	0.55512		11.1933	0.15935	0.38754
														12.18	0.38801	0.89907	0.82275	0.74236	0.70149	0.53273		11.2	0.16603	0.39441
														12.1867	0.38351	0.86937	0.79002	0.70822	0.67321	0.51075		11.2067	0.17326	0.40193
														12.1933	0.37914	0.83749	0.75649	0.67424	0.645	0.48934		11.2133	0.18098	0.41021
														12.2	0.3749	0.804	0.7226	0.64075	0.61715	0.46862		11.22	0.18907	0.41935
														12.2067	0.37075	0.76946	0.68873	0.608	0.5899	0.4487		11.2267	0.19749	0.42948
														12.2133	0.36669	0.73441	0.65524	0.57622	0.56345	0.42963		11.2333	0.20612	0.44066
														12.22	0.36273	0.69926	0.62247	0.54565	0.53794	0.41149		11.24	0.21484	0.45295
														12.2267	0.35887	0.66441	0.59066	0.51645	0.51349	0.39431		11.2467	0.22352	0.46641
														12.2333	0.35508	0.63022	0.56	0.4887	0.49019	0.37811		11.2533	0.23202	0.48115
														12.24	0.35133	0.59701	0.53063	0.46246	0.46808	0.36287		11.26	0.24026	0.4972
														12.2467	0.34763	0.56503	0.50268	0.43781	0.4472	0.3486		11.2667	0.24811	0.51453
														12.2533	0.34399	0.53443	0.47622	0.41475	0.42758	0.33526		11.2733	0.25544	0.53305
														12.26	0.3404	0.50533	0.4513	0.39326	0.40919	0.32282		11.28	0.26215	0.55265
														12.2667	0.3369	0.47784	0.42793	0.37327	0.39199	0.31125		11.2867	0.2682	0.57316
														12.2733	0.33349	0.45201	0.4061	0.35475	0.37595	0.3005		11.2933	0.27353	0.59435
														12.28	0.33021	0.42785	0.38579	0.33766	0.36105	0.29054		11.3	0.27815	0.61596
														12.2867	0.32709	0.40529	0.36693	0.32191	0.34723	0.28129		11.3067	0.28203	0.63769
														12.2933	0.32414	0.38431	0.34947	0.30741	0.33441	0.27272		11.3133	0.28518	0.65927
														12.3	0.3213	0.36489	0.33336	0.29407	0.32254	0.26477		11.32	0.28763	0.68043
														12.3067	0.31854	0.34693	0.31852	0.28184	0.31158	0.2574		11.3267	0.2894	0.7008
														12.3133	0.3159	0.33033	0.30486	0.27063	0.30145	0.25058		11.3333	0.29053	0.7201
														12.32	0.31336	0.31501	0.2923	0.26037	0.29208	0.24427		11.34	0.29105	0.73808
														12.3267	0.31094	0.3009	0.28079	0.25097	0.28341	0.23842		11.3467	0.29101	0.75456
														12.3333	0.30865	0.28799	0.27023	0.24236	0.27539	0.23301		11.3533	0.29048	0.7694
														12.34	0.30656	0.27618	0.26055	0.23447	0.26799	0.22801		11.36	0.28953	0.7825
														12.3467	0.30466	0.26535	0.25166	0.22724	0.26116	0.22339		11.3667	0.28822	0.79382
														12.3533	0.30293	0.25543	0.24352	0.22059	0.25484	0.21913		11.3733	0.28659	0.80333
														12.36	0.30132	0.24636	0.23607	0.21449	0.249	0.2152		11.38	0.28469	0.81108
														12.3667	0.29978	0.23806	0.22924	0.20889	0.24359	0.21158		11.3867	0.28257	0.81709
														12.3733	0.29832	0.23044	0.22302	0.20379	0.2386	0.20827		11.3933	0.28028	0.82148
														12.38	0.29696	0.22344	0.21736	0.19916	0.23401	0.20522		11.4	0.27789	0.82435
														12.3867	0.29574	0.21702	0.21219	0.19497	0.22977	0.20243		11.4067	0.27541	0.82581
														12.3933	0.29468	0.21115	0.20745	0.19113	0.22589	0.19988		11.4133	0.27286	0.82601
														12.4	0.29379	0.20577	0.20308	0.18762	0.22233	0.19756		11.42	0.27029	0.82511
														12.4067	0.29309	0.20083	0.19909	0.18446	0.21907	0.19548		11.4267	0.26774	0.82323
														12.4133	0.29254	0.19632	0.19547	0.18161	0.21607	0.19361		11.4333	0.26521	0.82052
														12.42	0.29213	0.19224	0.19219	0.17903	0.21334	0.19197		11.44	0.26273	0.81712
														12.4267	0.29183	0.18858	0.18923	0.17672	0.21087	0.19053		11.4467	0.26031	0.81319
														12.4333	0.29166	0.18533	0.1866	0.17471	0.20864	0.18927		11.4533	0.25797	0.80884
														12.44	0.29164	0.18245	0.18429	0.173	0.20665	0.18819		11.46	0.25575	0.80417
														12.4467	0.29175	0.17992	0.18226	0.17153	0.20489	0.18727		11.4667	0.25365	0.7993
														12.4533	0.29202	0.17768	0.18049	0.17026	0.20335	0.18651		11.4733	0.25171	0.79436
														12.46	0.29245	0.17572	0.17894	0.16917	0.20202	0.1859		11.48	0.24991	0.7894
														12.4667	0.29304	0.17402	0.17761	0.16831	0.20086	0.18545		11.4867	0.24827	0.78447
														12.4733	0.29376	0.17259	0.17651	0.16765	0.19989	0.18515		11.4933	0.24678	0.77965
														12.48	0.29459	0.1714	0.17564	0.16716	0.19907	0.18501		11.5	0.24542	0.77503
														12.4867	0.29555	0.17046	0.17498	0.16686	0.19843	0.18501		11.5067	0.24415	0.77066
														12.4933	0.29666	0.16978	0.17453	0.16677	0.19795	0.18515		11.5133	0.24299	0.76654
														12.5	0.29791	0.16934	0.17431	0.16691	0.19765	0.18543		11.52	0.24192	0.7627
																						11.5267	0.24095	0.75921
																						11.5333	0.24008	0.75614
																						11.54	0.2393	0.75348
																						11.5467	0.2386	0.75126
																						11.5533	0.23798	0.74947
																						11.56	0.23743	0.74815
																						11.5667	0.23694	0.7473
																						11.5733	0.23651	0.74685
																						11.58	0.23617	0.74675
																						11.5867	0.23596	0.74696
																						11.5933	0.23586	0.7475
																						11.6	0.23586	0.74835
																						11.6067	0.23598	0.74947
																						11.6133	0.23625	0.75083
																						11.62	0.23672	0.75244
																						11.6267	0.23741	0.7542
																						11.6333	0.23834	0.75606
																						11.64	0.23955	0.758
																						11.6467	0.24112	0.76002
																						11.6533	0.24307	0.76215
																						11.66	0.24541	0.76443
																						11.6667	0.24817	0.7669
																						11.6733	0.25139	0.76956
																						11.68	0.25512	0.7724
																						11.6867	0.25938	0.77544
																						11.6933	0.26416	0.77875
																						11.7	0.26947	0.78237
																						11.7067	0.27529	0.78636
																						11.7133	0.28157	0.79082
																						11.72	0.28822	0.79585
																						11.7267	0.29517	0.80149
																						11.7333	0.30231	0.80781
																						11.74	0.30952	0.81486
																						11.7467	0.31668	0.82269
																						11.7533	0.32365	0.83134
																						11.76	0.3303	0.84077
																						11.7667	0.33649	0.851
																						11.7733	0.34208	0.862
																						11.78	0.34698	0.87367
																						11.7867	0.35107	0.88587
																						11.7933	0.35428	0.89847
																						11.8	0.35653	0.91132
																						11.8067	0.35781	0.92424
																						11.8133	0.35806	0.93695
																						11.82	0.35728	0.9492
																						11.8267	0.35549	0.96072
																						11.8333	0.35273	0.97126
																						11.84	0.34906	0.98049
																						11.8467	0.34453	0.98815
																						11.8533	0.33922	0.99407
																						11.86	0.33322	0.99807
																						11.8667	0.3266	1
																						11.8733	0.31945	0.99973
																						11.88	0.31188	0.99722
																						11.8867	0.30396	0.99241
																						11.8933	0.2958	0.98526
																						11.9	0.28747	0.97584
																						11.9067	0.27907	0.96427
																						11.9133	0.27066	0.95072
																						11.92	0.26229	0.93532
																						11.9267	0.25402	0.91828
																						11.9333	0.24593	0.89981
																						11.94	0.23806	0.88017
																						11.9467	0.23044	0.85956
																						11.9533	0.22311	0.83819
																						11.96	0.21609	0.81631
																						11.9667	0.2094	0.79414
																						11.9733	0.20304	0.77184
																						11.98	0.19701	0.74953
																						11.9867	0.19132	0.7274
																						11.9933	0.18597	0.70558
																						12	0.18096	0.68419
																						12.0067	0.17626	0.66333
																						12.0133	0.17187	0.64315
																						12.02	0.16773	0.62377
																						12.0267	0.16384	0.60522
																						12.0333	0.16018	0.5875
																						12.04	0.15674	0.57066
																						12.0467	0.15347	0.55477
																						12.0533	0.15037	0.53982
																						12.06	0.14742	0.52576
																						12.0667	0.14462	0.51258
																						12.0733	0.14195	0.50031
																						12.08	0.13937	0.48896
																						12.0867	0.13688	0.47843
																						12.0933	0.13448	0.46867
																						12.1	0.13214	0.45967
																						12.1067	0.12987	0.4514
																						12.1133	0.12766	0.44374
																						12.12	0.12551	0.4366
																						12.1267	0.12342	0.42997
																						12.1333	0.12137	0.42378
																						12.14	0.11936	0.41797
																						12.1467	0.11737	0.41244
																						12.1533	0.1154	0.40718
																						12.16	0.11346	0.40215
																						12.1667	0.11156	0.3973
																						12.1733	0.10971	0.39261
																						12.18	0.10791	0.38801
																						12.1867	0.10618	0.38351
																						12.1933	0.1045	0.37914
																						12.2	0.10285	0.3749
																						12.2067	0.10126	0.37075
																						12.2133	0.09973	0.36669
																						12.22	0.09824	0.36273
																						12.2267	0.09678	0.35887
																						12.2333	0.09537	0.35508
																						12.24	0.09401	0.35133
																						12.2467	0.09269	0.34763
																						12.2533	0.0914	0.34399
																						12.26	0.09015	0.3404
																						12.2667	0.08897	0.3369
																						12.2733	0.08783	0.33349
																						12.28	0.08672	0.33021
																						12.2867	0.08566	0.32709
																						12.2933	0.08466	0.32414
																						12.3	0.0837	0.3213
																						12.3067	0.0828	0.31854
																						12.3133	0.08194	0.3159
																						12.32	0.08113	0.31336
																						12.3267	0.08037	0.31094
																						12.3333	0.07966	0.30865
																						12.34	0.079	0.30656
																						12.3467	0.07838	0.30466
																						12.3533	0.0778	0.30293
																						12.36	0.07728	0.30132
																						12.3667	0.07679	0.29978
																						12.3733	0.07635	0.29832
																						12.38	0.07595	0.29696
																						12.3867	0.07561	0.29574
																						12.3933	0.07534	0.29468
																						12.4	0.0751	0.29379
																						12.4067	0.07492	0.29309
																						12.4133	0.0748	0.29254
																						12.42	0.07475	0.29213
																						12.4267	0.07475	0.29183
																						12.4333	0.0748	0.29166
																						12.44	0.07492	0.29164
																						12.4467	0.07509	0.29175
																						12.4533	0.07532	0.29202
																						12.46	0.0756	0.29245
																						12.4667	0.07591	0.29304
																						12.4733	0.07628	0.29376
																						12.48	0.07674	0.29459
																						12.4867	0.07728	0.29555
																						12.4933	0.07788	0.29666
																						12.5	0.07854	0.29791
																						12.5067	0.07931	0.29927
																						12.5133	0.08017	0.30074
																						12.52	0.08111	0.30234
																						12.5267	0.08213	0.30407
																						12.5333	0.08325	0.30595
																						12.54	0.08448	0.30798
																						12.5467	0.08579	0.31011
																						12.5533	0.08721	0.31237
																						12.56	0.08874	0.31479
																						12.5667	0.0904	0.31737
																						12.5733	0.0922	0.32007
																						12.58	0.09417	0.32292
																						12.5867	0.0963	0.32594
																						12.5933	0.09859	0.32914
																						12.6	0.10104	0.33251
																						12.6067	0.10366	0.33601
																						12.6133	0.10646	0.33964
																						12.62	0.10943	0.34339
																						12.6267	0.11258	0.34727
																						12.6333	0.1159	0.35126
																						12.64	0.11935	0.35538
																						12.6467	0.12291	0.35965
																						12.6533	0.12655	0.36414
																						12.66	0.13026	0.36888
																						12.6667	0.13401	0.37389
																						12.6733	0.13781	0.37911
																						12.68	0.14163	0.38449
																						12.6867	0.14546	0.38996
																						12.6933	0.14928	0.39552
																						12.7	0.1531	0.40113
																						12.7067	0.15689	0.4068
																						12.7133	0.16065	0.41253
																						12.72	0.16442	0.41837
																						12.7267	0.16821	0.42431
																						12.7333	0.17207	0.43028
																						12.74	0.17604	0.43621
																						12.7467	0.18017	0.44207
																						12.7533	0.18452	0.44789
																						12.76	0.18914	0.45365
																						12.7667	0.19407	0.45931
																						12.7733	0.19933	0.46487
																						12.78	0.20497	0.47038
																						12.7867	0.21104	0.47585
																						12.7933	0.21756	0.48125
																						12.8	0.22457	0.4866
																						12.8067	0.23209	0.49198
																						12.8133	0.24013	0.49743
																						12.82	0.2487	0.50301
																						12.8267	0.25778	0.5087
																						12.8333	0.26735	0.51453
																						12.84	0.27741	0.52053
																						12.8467	0.288	0.52669
																						12.8533	0.29913	0.53305
																						12.86	0.3109	0.53957
																						12.8667	0.32339	0.54628
																						12.8733	0.33671	0.5532
																						12.88	0.35098	0.56034
																						12.8867	0.36634	0.5677
																						12.8933	0.38297	0.57527
																						12.9	0.40106	0.58304
																						12.9067	0.4208	0.591
																						12.9133	0.44237	0.59913
																						12.92	0.46594	0.60742
																						12.9267	0.49161	0.61587
																						12.9333	0.51944	0.62445
																						12.94	0.54939	0.63315
																						12.9467	0.5813	0.64201
																						12.9533	0.61492	0.65111
																						12.96	0.64993	0.66045
																						12.9667	0.68594	0.67003
																						12.9733	0.72242	0.67989
																						12.98	0.75882	0.69013
																						12.9867	0.79454	0.7008
																						12.9933	0.82897	0.71185
																						13	0.86149	0.72328
																						13.0067	0.89153	0.7351
																						13.0133	0.91855	0.7473
																						13.02	0.94213	0.75976
																						13.0267	0.96194	0.77232
																						13.0333	0.97772	0.78484
																						13.04	0.98935	0.79722
																						13.0467	0.99675	0.80928
																						13.0533	1	0.82077
																						13.06	0.99919	0.83142
																						13.0667	0.99451	0.84097
																						13.0733	0.9862	0.84921
																						13.08	0.97456	0.85587
																						13.0867	0.95992	0.86075
																						13.0933	0.9426	0.86371
																						13.1	0.92294	0.86466
																						13.1067	0.90129	0.86357
																						13.1133	0.87798	0.86042
																						13.12	0.85332	0.85518
																						13.1267	0.82762	0.84783
																						13.1333	0.80113	0.83839
																						13.14	0.77414	0.82697
																						13.1467	0.74687	0.81368
																						13.1533	0.71955	0.79867
																						13.16	0.69234	0.78211
																						13.1667	0.6654	0.76425
																						13.1733	0.63884	0.74532
																						13.18	0.61279	0.72549
																						13.1867	0.58732	0.70492
																						13.1933	0.5625	0.68375
																						13.2	0.5384	0.66218
																						13.2067	0.51504	0.64034
																						13.2133	0.49248	0.61837
																						13.22	0.47073	0.59639
																						13.2267	0.44981	0.5746
																						13.2333	0.4297	0.55313
																						13.24	0.41042	0.53204
																						13.2467	0.39198	0.51142
																						13.2533	0.37437	0.49135
																						13.26	0.35754	0.47184
																						13.2667	0.34148	0.4529
																						13.2733	0.32616	0.43459
																						13.28	0.31158	0.41692
																						13.2867	0.29769	0.39989
																						13.2933	0.28448	0.38353
																						13.3	0.27193	0.36785
																						13.3067	0.26003	0.35284
																						13.3133	0.24877	0.33846
																						13.32	0.2381	0.32474
																						13.3267	0.22798	0.31168
																						13.3333	0.2184	0.2993
																						13.34	0.20934	0.28754
																						13.3467	0.20078	0.27636
																						13.3533	0.19269	0.26573
																						13.36	0.18502	0.25564
																						13.3667	0.17777	0.24607
																						13.3733	0.17092	0.23696
																						13.38	0.16444	0.22834
																						13.3867	0.15833	0.2202
																						13.3933	0.15256	0.21249
																						13.4	0.14711	0.20519
																						13.4067	0.14198	0.19828
																						13.4133	0.13713	0.19174
																						13.42	0.13254	0.18554
																						13.4267	0.12819	0.1797
																						13.4333	0.12409	0.17423
																						13.44	0.12021	0.16908
																						13.4467	0.11653	0.16421
																						13.4533	0.11305	0.15956
																						13.46	0.10976	0.15514
																						13.4667	0.10664	0.15092
																						13.4733	0.10368	0.1469
																						13.48	0.10088	0.14309
																						13.4867	0.09825	0.13949
																						13.4933	0.09576	0.1361
																						13.5	0.09343	0.13292
																						13.5067	0.09122	0.1299
																						13.5133	0.08913	0.12707
																						13.52	0.08715	0.12442
																						13.5267	0.08526	0.12192
																						13.5333	0.08345	0.11956
																						13.54	0.08171	0.11732
																						13.5467	0.08005	0.11521
																						13.5533	0.07846	0.11319
																						13.56	0.07695	0.1112
																						13.5667	0.07551	0.10925
																						13.5733	0.07413	0.10734
																						13.58	0.07282	0.1055
																						13.5867	0.07156	0.10373
																						13.5933	0.07035	0.10207
																						13.6	0.06917	0.10054
																						13.6067	0.06804	0.0991
																						13.6133	0.06695	0.09773
																						13.62	0.06587	0.0964
																						13.6267	0.06482	0.09509
																						13.6333	0.0638	0.09382
																						13.64	0.06282
																						13.6467	0.06186
																						13.6533	0.06092
																						13.66	0.06001
																						13.6667	0.05912
																						13.6733	0.05824
																						13.68	0.05738
																						13.6867	0.05655
																						13.6933	0.05575
																						13.7	0.05498
																						13.7067	0.05424
																						13.7133	0.0535
																						13.72	0.05277
																						13.7267	0.05206
																						13.7333	0.05137
																						13.74	0.0507
																						13.7467	0.05006
																						13.7533	0.04944
																						13.76	0.04882
																						13.7667	0.04821
																						13.7733	0.0476
																						13.78	0.04702
																						13.7867	0.04644
																						13.7933	0.04588
																						13.8	0.04535
																						13.8067	0.04484
																						13.8133	0.04434
																						13.82	0.04385
																						13.8267	0.04338
																						13.8333	0.04291
																						13.84	0.04245
																						13.8467	0.04199
																						13.8533	0.04155
																						13.86	0.04111
																						13.8667	0.04068
																						13.8733	0.04026
																						13.88	0.03986
																						13.8867	0.03947
																						13.8933	0.03909
																						13.9	0.03873
																						13.9067	0.0384
																						13.9133	0.03807
																						13.92	0.03773
																						13.9267	0.03739
																						13.9333	0.03706
																						13.94	0.03672
																						13.9467	0.03638
																						13.9533	0.03603
																						13.96	0.03571
																						13.9667	0.0354
																						13.9733	0.0351
																						13.98	0.03481
																						13.9867	0.03454
																						13.9933	0.03428
																						14	0.03405
																							0.03383
																							0.03363
																							0.03343
																							0.03325
																							0.03307
																							0.0329
																							0.03276
																							0.03264
																							0.03254
																							0.03248
																							0.03247
																							0.03251
																							0.03259
																							0.03272
																							0.03289
																							0.03312
																							0.03343
																							0.03381
																							0.03427
																							0.03483
																							0.0355
																							0.03629
																							0.03718
																							0.03818
																							0.03932
																							0.04059

## Sheet: Figure 8
Figure 8A									Figure 8D						Hypothesis testing for Figure 8A							Hypothesis testing for Figure 8C
pAM714 +9	pAM714 -9	pAM9055 -9	no pAD1 -9	ATCC29212 +9	ATCC29212 -9				Gene	Fold Change
0.2309	0.3994	0.112	0.1167	0.1606	0.2716				CylA	0.01989					null hypothesis: pAM714 -9 and pAM714 +9 are the same							null hypothesis: The inhibitor has no impact on the amount of CylLS" extracted
0.2273	0.3503	0.1121	0.1173	0.1785	0.294				CylA	0.0236					Two sample t test, equal variance assumed							Two sample t test, equal variance assumed
0.2512	0.3399	0.1111	0.1176	0.1723	0.3719				CylA	0.00144					t-statistic	7.34176
0.1929	0.347	0.1132	0.1198	0.2311	0.3631				CylA	0.00137					DF	6						concentration (uM)	t stat	DF	P value
									CylLL	0.21768					P value	0.0003266						1	4.90326	6	0.0027
Figure 8B									CylLL	0.18524												10	9.46712	6	<0.0001
	OD 415 nm								CylLL	0.00585					null hypothesis: ATCC 29212 -9 and ATCC 29212 +9 are the same							100	-18.7375	6	<0.0001
log(concentration of Inhibitor 9 (uM))	trial 1	trial 2							CylLL	0.00585					Two sample t test, equal variance assumed
2.30103	0.2237	0.2008							CylLS	0.23353					t-statistic	4.74257
2.17609	0.1972	0.1808							CylLS	0.21245					DF	6
2.09691	0.2085	0.1864							CylLS	0.00397					P value	0.00318
2	0.2161	0.1917							CylLS	0.00605
1.87506	0.2493	0.2138																				Hypothesis testing for Figure 8D
1.69897	0.2734	0.2373
1.39794	0.3207	0.274																				null hypothesis: The inhibitor does not decrease gene expression
1	0.3132	0.3077																				one sample t test
Figure 8C																						gene	t stat	DF	P value
	EIC peak areas CylLS"								EIC peak area Heavy CylLS"													CylA	-166.916	3	<0.0001
Conc (uM)	trial 1	trial 2	trial 3	trial 4	avg	stdev		Conc (uM)	trial 1	trial 2	trial 3	trial 4	avg	stdev								CylLL	-15.7656	3	0.000277365
0	2.90665e+06	2.65452e+06	2.49884e+06	2.86335e+06	2.73084e+06	189839		0	1.12653e+07	1.13674e+07	1.19447e+07	1.19305e+07	1.1627e+07	361120								CylLS	-14.0472	3	0.000390666
1	2962173	3.37511e+06	3.38223e+06	3.2938e+06	3.25333e+06	198206		1	1.07167e+07	1.09001e+07	1.0948e+07	1.11392e+07	1.0926e+07	173585
10	3.8839e+06	4.40506e+06	4.23483e+06	4.07556e+06	4.14984e+06	222562		10	1.02737e+07	1.00285e+07	1.04917e+07	1.0719e+07	1.03783e+07	295647
100	606292	577621	630484	537545	587985	39970.7		100	1.34283e+07	1.35849e+07	1.34477e+07	1.37477e+07	1.35521e+07	147816
	Ratio								Concentration CylLS (nM)
Conc (uM)	1	2	3	4	avg	stdev		Conc (uM)	1	2	3	4	avg	stdev
0	0.258018	0.23352	0.2092	0.240003	0.235185	0.0201867		0	1.4965	1.35442	1.21336	1.39202	1.36407	0.117083
1	0.276407	0.30964	0.308936	0.295695	0.29767	0.0155588		1	1.60316	1.79591	1.79183	1.71503	1.72648	0.0902413
10	0.378042	0.439252	0.403635	0.380218	0.400287	0.0284435		10	2.19264	2.54766	2.34108	2.20526	2.32166	0.164972
100	0.0451503	0.0425192	0.0468842	0.0391008	0.0434136	0.00338926		100	0.261872	0.246612	0.271928	0.226785	0.251799	0.0196577

## Sheet: FigS3_Compound 1_transport
time (min)	10 uM	2.5 uM	0.62 uM	0.15 uM	38 nM	9.4 nM	2.3 nM	0.58 nM	0.14 nM	36 pM	8.8 pM	2.2 pM
0.5	5183	5459	5475	5260	5337	5393	5055	5350	5440	5358	5362	5463
1	5217	5475	5495	5322	5372	5415	5122	5411	5441	5389	5407	5559
1.5	5223	5508	5521	5371	5392	5437	5161	5400	5464	5459	5411	5606
2	5252	5551	5523	5396	5423	5478	5174	5442	5507	5468	5469	5572
2.5	5287	5519	5562	5389	5472	5475	5186	5450	5494	5507	5462	5623
3	5276	5541	5569	5443	5421	5449	5242	5475	5534	5505	5493	5621
3.5	5296	5572	5553	5410	5404	5485	5279	5500	5490	5543	5510	5637
4	5209	5568	5607	5445	5423	5515	5270	5485	5557	5593	5473	5680
4.5	5214	5521	5584	5405	5376	5517	5228	5468	5497	5558	5519	5674
5	5140	5568	5572	5447	5379	5510	5290	5486	5526	5590	5537	5642
5.5	5146	5535	5531	5437	5353	5502	5245	5469	5485	5575	5598	5697
6	5147	5521	5586	5489	5359	5481	5263	5443	5457	5563	5555	5619
6.5	5116	5487	5548	5476	5354	5487	5321	5549	5449	5545	5599	5593
7	5127	5459	5549	5409	5382	5492	5269	5461	5439	5493	5497	5544
7.5	5106	5539	5562	5442	5351	5510	5316	5559	5468	5557	5556	5552
8	5137	5496	5522	5418	5398	5489	5257	5452	5430	5507	5526	5585
8.5	5105	5454	5487	5380	5338	5543	5300	5476	5445	5530	5534	5532
10.5	4150	4317	4292	4246	4267	4259	4199	4341	4365	4326	4365	4595
11	4143	4323	4354	4281	4302	4404	4379	4468	4514	4527	4548	4759
11.5	4149	4321	4357	4313	4378	4606	4622	4698	4760	4808	4775	4988
12	4172	4362	4359	4334	4496	4888	4840	4952	5065	5067	5139	5314
12.5	4193	4370	4423	4333	4606	5154	5128	5293	5407	5371	5412	5577
13	4199	4419	4383	4347	4772	5400	5441	5539	5641	5652	5640	5800
13.5	4237	4451	4447	4393	4909	5675	5675	5798	5903	5890	5906	5987
14	4242	4435	4458	4384	5013	5856	5857	5998	6081	6081	6095	6174
14.5	4242	4433	4462	4396	5170	6059	6009	6170	6291	6280	6324	6371
15	4273	4472	4463	4443	5311	6199	6257	6374	6473	6426	6466	6538
15.5	4247	4490	4472	4488	5457	6348	6381	6515	6664	6585	6648	6722
16	4257	4459	4480	4477	5584	6504	6511	6659	6817	6767	6771	6878
16.5	4264	4486	4513	4479	5712	6628	6669	6798	6946	6901	6923	6977
17	4270	4497	4483	4493	5823	6780	6817	6891	7070	7015	7071	7107
17.5	4279	4510	4515	4521	5897	6893	6912	7035	7214	7127	7182	7260
18	4298	4536	4519	4566	5989	6972	7036	7120	7337	7222	7296	7391
18.5	4289	4535	4545	4542	6116	7049	7180	7313	7461	7418	7439	7538
19	4338	4549	4571	4615	6190	7207	7285	7414	7628	7458	7532	7669
19.5	4306	4537	4546	4591	6274	7265	7358	7467	7691	7593	7616	7735
20	4312	4556	4583	4602	6363	7386	7506	7579	7772	7680	7725	7875
20.5	4366	4521	4609	4619	6401	7421	7492	7705	7876	7801	7880	7990
21	4339	4574	4583	4667	6515	7503	7657	7787	7979	7853	7961	8097
21.5	4337	4558	4601	4674	6544	7632	7764	7887	8062	8007	8055	8214
22	4350	4610	4575	4716	6640	7727	7878	7981	8165	8097	8111	8322
22.5	4371	4635	4605	4741	6702	7791	7921	8066	8215	8215	8266	8374
23	4353	4610	4647	4753	6732	7881	8046	8085	8319	8239	8304	8508
23.5	4377	4598	4635	4765	6848	7924	8106	8228	8446	8383	8390	8578
24	4378	4618	4643	4781	6855	8000	8157	8324	8506	8459	8485	8640
24.5	4365	4633	4653	4860	6953	8081	8305	8394	8580	8482	8601	8772
25	4438	4653	4654	4818	7017	8201	8351	8444	8680	8604	8671	8836
25.5	4405	4648	4698	4876	7075	8252	8457	8541	8693	8715	8782	8887
26	4393	4677	4709	4881	7092	8276	8503	8631	8854	8777	8800	9017
26.5	4423	4648	4704	4945	7181	8358	8599	8697	8931	8842	8987	9121
27	4445	4674	4712	4954	7215	8392	8678	8797	9032	8938	9047	9249
27.5	4391	4691	4717	4951	7289	8472	8726	8824	9129	9022	9107	9280
28	4422	4703	4754	5015	7325	8525	8829	8972	9245	9104	9231	9383
28.5	4441	4701	4743	5002	7376	8599	8890	9104	9327	9205	9284	9426
29	4459	4705	4740	5041	7429	8663	9017	9144	9440	9315	9340	9548
29.5	4453	4718	4787	5088	7488	8699	9064	9269	9568	9442	9482	9661
30	4473	4730	4793	5106	7529	8771	9192	9312	9617	9505	9544	9718
30.5	4456	4723	4798	5139	7526	8880	9251	9434	9782	9559	9636	9819
31	4521	4736	4817	5164	7623	8919	9354	9527	9869	9690	9729	9920
31.5	4476	4711	4796	5198	7593	9004	9463	9547	9946	9739	9857	10055
32	4477	4734	4828	5209	7691	8942	9527	9707	10067	9874	9934	10125
32.5	4470	4729	4816	5229	7676	9069	9586	9754	10132	9954	10002	10231
33	4500	4736	4864	5251	7748	9110	9675	9907	10238	10020	10074	10264
33.5	4488	4751	4830	5286	7772	9241	9774	10017	10206	10082	10161	10387
34	4477	4772	4881	5316	7804	9296	9883	10050	10407	10219	10278	10504
34.5	4507	4791	4890	5328	7842	9315	9971	10100	10483	10275	10307	10636
35	4543	4794	4878	5394	7876	9443	10034	10215	10562	10363	10429	10698
35.5	4538	4752	4895	5405	7939	9449	10121	10286	10630	10467	10491	10783
36	4531	4823	4870	5423	7928	9537	10175	10384	10681	10553	10561	10861
36.5	4520	4799	4890	5462	7980	9640	10254	10464	10786	10620	10662	10939
37	4513	4775	4921	5465	7990	9640	10362	10499	10881	10673	10752	11028
37.5	4541	4764	4920	5472	8036	9748	10394	10576	10893	10765	10818	11107
38	4536	4806	4895	5515	8038	9795	10469	10697	10992	10864	10897	11201
38.5	4537	4829	4950	5532	8056	9870	10585	10723	11062	10920	10973	11257
39	4559	4826	4956	5573	8122	9965	10653	10825	11163	10962	11030	11319
39.5	4521	4827	4939	5600	8127	10042	10692	10881	11173	11039	11123	11410
40	4569	4812	4955	5609	8155	10059	10822	11022	11253	11161	11212	11483
40.5	4566	4835	4970	5631	8141	10134	10807	10988	11288	11185	11221	11462
41	11280	11673	11929	11460	11323	11486	11077	11394	11183	11802	11858	12189
41.5	11545	11872	12181	11637	11578	11551	11215	11493	11332	11787	11870	12327
42	11651	12028	12186	11768	11560	11565	11203	11436	11324	11754	11822	12250
42.5	11608	11951	12256	11813	11578	11578	11089	11406	11395	11768	11849	12257
43	11624	11986	12194	11861	11613	11550	11185	11465	11349	11800	11727	12248
43.5	11566	11993	12161	11814	11537	11596	11229	11435	11391	11737	11765	12303
44	11597	11993	12102	11809	11563	11535	11178	11474	11322	11745	11821	12352
44.5	11609	11970	12131	11739	11554	11586	11121	11368	11367	11753	11719	12311
45	11547	11990	12136	11755	11498	11572	11121	11335	11290	11774	11740	12297
45.5	11547	11957	12062	11743	11548	11612	11111	11397	11370	11761	11784	12304
46	11554	11971	12074	11815	11508	11644	11114	11425	11371	11684	11753	12230

## Sheet: FigS3_Compound 2_transport
time (min)	40 uM	9.9 uM	2.5 uM	0.61 uM	0.15 uM	38 nM	9.3 nM	2.3 nM	0.58 nM	0.14 nM	35 pM	8.8 pM
0.5	0.22858	0.19416	0.17526	0.16752	0.17755	0.15045	0.15266	0.13849	0.14426	0.11384	0.1389	0.14038
1	0.2311	0.20084	0.17883	0.17403	0.17874	0.15858	0.14983	0.13499	0.14401	0.12242	0.13915	0.14961
1.5	0.23408	0.20002	0.17782	0.17636	0.17897	0.15614	0.15463	0.14001	0.15172	0.13011	0.14157	0.14702
2	0.2399	0.20331	0.17961	0.18462	0.18004	0.16276	0.15513	0.14351	0.156	0.12956	0.14546	0.15354
2.5	0.23786	0.20225	0.18574	0.17729	0.19213	0.1587	0.16104	0.15051	0.15967	0.13045	0.14133	0.14826
3	0.24084	0.21292	0.1882	0.18474	0.19201	0.16357	0.1603	0.15062	0.15784	0.14048	0.14801	0.15141
3.5	0.24666	0.21304	0.1834	0.19463	0.19663	0.17228	0.16511	0.16217	0.16273	0.13759	0.15384	0.14477
4	0.24682	0.21316	0.1911	0.19381	0.19711	0.17599	0.16141	0.16381	0.16628	0.14494	0.15979	0.14252
4.5	0.2454	0.21808	0.19623	0.19323	0.20126	0.17715	0.17164	0.15692	0.16579	0.14985	0.16003	0.14353
5	0.24524	0.22148	0.19813	0.18671	0.20078	0.17564	0.17016	0.16766	0.17142	0.1465	0.16331	0.14398
5.5	0.24414	0.22324	0.19768	0.1923	0.21145	0.18017	0.17669	0.16637	0.17472	0.15342	0.17169	0.14454
6	0.24414	0.22101	0.2037	0.20021	0.21109	0.17936	0.18334	0.16999	0.17472	0.15654	0.16853	0.13892
6.5	0.23801	0.20295	0.19545	0.20277	0.20351	0.17889	0.17028	0.17349	0.17925	0.15955	0.16695	0.13982
7	0.23974	0.21644	0.19734	0.19905	0.2201	0.18064	0.17139	0.17326	0.17472	0.1591	0.16355	0.14162
7.5	0.23943	0.21116	0.20025	0.20289	0.21062	0.18075	0.18371	0.16859	0.17668	0.16401	0.16161	0.13352
8	0.24336	0.20858	0.18965	0.18544	0.20446	0.17762	0.17336	0.16929	0.162	0.16323	0.16209	0.14072
8.5	0.23251	0.2012	0.19333	0.19416	0.20529	0.16566	0.17989	0.15016	0.16322	0.16568	0.15359	0.13633
10.5	0.08536	0.03154	0.04462	0.02478	0.00557	0	0.00234	0.00992	0.00257	0	0	0
11	0.03789	0.01208	0.0135	0.00826	0.00557	0.00174	0	0	0	0.00725	0.00947	0.0072
11.5	0.01226	0.00621	0.00524	0.0014	0	0.00197	0.01072	0.01808	0.0148	0.02442	0.03048	0.02936
12	0.00283	0.00786	0.00379	0.00163	0.00687	0.01881	0.02896	0.049	0.04772	0.04805	0.05221	0.05546
12.5	0.00645	0.000586235	0.00469	0.000232666	0.01173	0.03552	0.06185	0.07677	0.07977	0.0805	0.08524	0.08493
13	0.0022	0	0	0	0.01399	0.06466	0.08847	0.10652	0.11354	0.10168	0.10879	0.11597
13.5	0.000157208	0.00821	0.000223115	0.00209	0.02548	0.08985	0.11792	0.13919	0.14291	0.13335	0.14012	0.14589
14	0.00645	0.01032	0.00324	0.00442	0.03461	0.11702	0.14847	0.17221	0.17374	0.15643	0.16501	0.1712
14.5	0.00959	0.00762	0.00703	0.01047	0.04302	0.13989	0.1688	0.19566	0.19846	0.17438	0.19038	0.18999
15	0.00472	0.0075	0.00892	0.0178	0.05903	0.16624	0.19813	0.22249	0.2299	0.19445	0.21819	0.21822
15.5	0.00959	0.01055	0.01216	0.02234	0.06993	0.1818	0.2139	0.24233	0.24826	0.21775	0.23288	0.24083
16	0	0.00703	0.00814	0.02187	0.08403	0.20885	0.23903	0.25236	0.26367	0.23414	0.24964	0.25636
16.5	0.00267	0.01032	0.01484	0.02722	0.09755	0.21964	0.25986	0.2736	0.295	0.25176	0.27258	0.27705
17	0.00629	0.01172	0.01807	0.03769	0.10952	0.24007	0.27144	0.29856	0.3027	0.2755	0.29772	0.2946
17.5	0.00943	0.01477	0.01774	0.04316	0.12113	0.26271	0.29165	0.31513	0.33011	0.28253	0.30998	0.31282
18	0.00519	0.01419	0.0241	0.04805	0.13417	0.27711	0.30557	0.32983	0.34687	0.30338	0.33038	0.3261
18.5	0.0088	0.01665	0.02242	0.05468	0.15278	0.2843	0.32652	0.33835	0.36596	0.31787	0.34446	0.34477
19	0.01431	0.01477	0.02867	0.06189	0.1625	0.29731	0.34635	0.35772	0.3793	0.33515	0.36693	0.36378
19.5	0.00802	0.01958	0.03157	0.06957	0.17838	0.31518	0.35954	0.37125	0.40181	0.3569	0.37712	0.38346
20	0.00707	0.01524	0.02889	0.07399	0.18075	0.32482	0.36816	0.38245	0.41331	0.36002	0.38623	0.39179
20.5	0.01242	0.01735	0.03347	0.08201	0.19	0.33945	0.38418	0.39984	0.42249	0.37529	0.40238	0.40405
21	0.01682	0.01899	0.0338	0.08946	0.20552	0.34908	0.39539	0.40625	0.43142	0.39146	0.4127	0.4108
21.5	0.01462	0.01759	0.04094	0.09435	0.22496	0.36023	0.40981	0.42235	0.451	0.40807	0.43468	0.43296
22	0.01493	0.02146	0.04116	0.10249	0.23077	0.37625	0.42336	0.43589	0.46299	0.41231	0.45338	0.44814
22.5	0.01714	0.01958	0.04195	0.11552	0.24428	0.3853	0.43199	0.45071	0.47681	0.42535	0.47353	0.46288
23	0.02248	0.02368	0.04763	0.12424	0.25246	0.40248	0.44788	0.46436	0.49627	0.44252	0.4796	0.47525
23.5	0.02217	0.02497	0.04864	0.12797	0.26147	0.40724	0.46833	0.47801	0.50031	0.45133	0.49927	0.49134
24	0.02515	0.02638	0.05042	0.13297	0.27391	0.41572	0.47154	0.47731	0.51707	0.45936	0.50983	0.50236
24.5	0.02562	0.02591	0.05321	0.14565	0.27842	0.42234	0.49064	0.49411	0.52392	0.48132	0.51736	0.509
25	0.02751	0.02603	0.05433	0.15147	0.28316	0.43731	0.49643	0.50519	0.53163	0.48099	0.53436	0.51451
25.5	0.02169	0.02919	0.06504	0.16124	0.293	0.44637	0.50333	0.51196	0.54802	0.49392	0.54237	0.53543
26	0.02169	0.0279	0.0618	0.16775	0.30236	0.45531	0.52045	0.52584	0.5605	0.50307	0.56022	0.5324
26.5	0.03191	0.0279	0.06203	0.18346	0.30971	0.46494	0.51848	0.54124	0.56528	0.50953	0.57127	0.56344
27	0.02657	0.02966	0.06671	0.18101	0.31966	0.47295	0.53869	0.55081	0.57751	0.52938	0.57807	0.5694
27.5	0.03726	0.0313	0.07184	0.18951	0.33329	0.48015	0.55002	0.56388	0.59807	0.54142	0.59276	0.58335
28	0.02908	0.03025	0.07508	0.19684	0.33827	0.4928	0.55471	0.5668	0.61446	0.54499	0.60915	0.59404
28.5	0.03254	0.03541	0.0743	0.20056	0.34692	0.49861	0.57541	0.58756	0.61789	0.56361	0.63198	0.60855
29	0.03836	0.03388	0.07564	0.21347	0.35925	0.50975	0.5791	0.59678	0.6349	0.57654	0.6338	0.61305
29.5	0.03144	0.03822	0.0849	0.21626	0.36494	0.51765	0.58822	0.6039	0.64738	0.58758	0.64254	0.62902
30	0.03742	0.03435	0.08623	0.22324	0.37181	0.53668	0.59672	0.6228	0.65129	0.59193	0.66112	0.63172
30.5	0.02924	0.04162	0.08992	0.23092	0.38379	0.53332	0.61151	0.63377	0.66548	0.60152	0.68286	0.64713
31	0.03632	0.03693	0.09237	0.22894	0.39042	0.54992	0.61483	0.63155	0.68274	0.61713	0.70119	0.66929
31.5	0.03537	0.04455	0.09728	0.23837	0.40678	0.55073	0.62691	0.64858	0.69546	0.63039	0.69815	0.67019
32	0.03852	0.04866	0.09705	0.2493	0.4082	0.55712	0.63812	0.66188	0.70904	0.64478	0.71625	0.68256
32.5	0.04213	0.05006	0.09549	0.24546	0.41413	0.56141	0.64379	0.66632	0.71663	0.6528	0.73422	0.69044
33	0.04402	0.04455	0.10163	0.24953	0.41994	0.56954	0.66141	0.68008	0.72666	0.6615	0.73701	0.70022
33.5	0.0459	0.0469	0.10475	0.26221	0.43463	0.59299	0.66757	0.69968	0.74905	0.67756	0.75741	0.7171
34	0.04418	0.04842	0.10855	0.26268	0.43191	0.59055	0.68248	0.70365	0.75872	0.6838	0.77016	0.73206
34.5	0.0426	0.05194	0.10843	0.26629	0.43653	0.60181	0.68408	0.7124	0.7619	0.69684	0.77732	0.73195
35	0.03459	0.05159	0.10966	0.27071	0.44625	0.60065	0.69258	0.7152	0.7778	0.71535	0.77841	0.74229
35.5	0.04402	0.05968	0.11803	0.27722	0.44933	0.61853	0.70589	0.7362	0.79334	0.71981	0.79954	0.76175
36	0.05078	0.05276	0.11502	0.28292	0.45656	0.62189	0.72597	0.74519	0.79763	0.73275	0.8084	0.7703
36.5	0.04638	0.05593	0.12082	0.28583	0.47007	0.6313	0.72302	0.75954	0.81635	0.74423	0.82188	0.77795
37	0.04638	0.05159	0.11702	0.29013	0.46853	0.63977	0.74704	0.76444	0.81904	0.75426	0.83184	0.79359
37.5	0.04402	0.05862	0.12863	0.29665	0.47007	0.64221	0.74581	0.78801	0.83972	0.77233	0.83791	0.81114
38	0.05439	0.06085	0.12784	0.29991	0.4805	0.66485	0.7553	0.80166	0.85305	0.77378	0.85321	0.83116
38.5	0.05046	0.05534	0.1342	0.30084	0.48761	0.66311	0.76811	0.79501	0.8615	0.77913	0.86183	0.82812
39	0.04606	0.06097	0.1351	0.30468	0.49022	0.66891	0.7723	0.81834	0.86614	0.79017	0.88065	0.84139
39.5	0.05408	0.06191	0.13733	0.31026	0.49698	0.68249	0.78844	0.82662	0.87177	0.80165	0.8798	0.85096
40	0.04811	0.06132	0.13242	0.31352	0.49721	0.68354	0.79904	0.82919	0.88315	0.80522	0.89133	0.86052
40.5	0.05298	0.06554	0.14458	0.31724	0.49674	0.69909	0.81444	0.84413	0.89049	0.81336	0.89412	0.87548
41	0.9357	0.9402	0.90451	0.9494	0.94536	0.98282	0.96673	0.97562	0.98201	1	0.97329	0.98121
41.5	0.98459	0.97784	0.96486	0.98022	0.99194	0.99768	0.99704	0.99312	0.99364	0.98941	0.98725	1
42	1	0.99074	0.99297	0.99209	1	1	1	1	0.99951	0.98116	0.98142	0.99314
42.5	0.9989	0.99766	1	1	0.99301	0.99187	0.99618	0.9888	0.99988	0.98874	1	0.99719
43	0.99261	0.99625	0.98873	0.98895	0.99277	0.99791	0.98891	0.99638	0.99719	0.97982	0.97365	0.98886
43.5	0.98334	1	0.98751	0.98674	0.98542	0.98085	0.99717	0.98273	0.994	0.99454	0.98458	0.98729
44	0.99104	0.99156	0.98862	0.97929	0.9853	0.98108	0.9878	0.99055	0.98152	0.98539	0.98337	0.99573
44.5	0.98978	0.98628	0.98472	0.9836	0.98673	0.98073	0.98842	0.98437	0.99523	0.97681	0.98215	0.99111
45	0.97705	0.98558	0.97423	0.98115	0.98601	0.98119	0.98595	0.98017	1	0.97135	0.96564	0.98605
45.5	0.98145	0.98781	0.96765	0.97859	0.98068	0.97539	0.98719	0.98472	0.99437	0.97893	0.97875	0.99044
46	0.98396	0.9823	0.97713	0.99314	0.98151	0.98015	0.98842	0.98868	0.99902	0.97692	0.98482	0.99168

## Sheet: FigS3_Compound 3_transport
time (min)	40 uM	9.9 uM	2.5 uM	0.61 uM	0.15 uM	38 nM	9.3 nM	2.3 nM	0.58 nM	0.14 nM	35 pM	8.8 pM
0.5	0.18106	0.18238	0.18946	0.1914	0.19745	0.17192	0.19111	0.15797	0.19222	0.33674	0.18921	0.14793
1	0.1899	0.18519	0.19578	0.19418	0.19733	0.16806	0.19398	0.16291	0.19812	0.34477	0.2055	0.15659
1.5	0.18855	0.18733	0.20239	0.19608	0.20136	0.17424	0.19166	0.16942	0.19643	0.3451	0.2118	0.1584
2	0.19335	0.19108	0.19902	0.1981	0.20553	0.17861	0.19371	0.17385	0.19573	0.34745	0.21119	0.16217
2.5	0.19335	0.1947	0.20295	0.19469	0.20754	0.17514	0.19863	0.17241	0.19994	0.34862	0.20642	0.16734
3	0.1863	0.19202	0.20225	0.19912	0.20288	0.1772	0.19767	0.17163	0.20275	0.34711	0.21257	0.16804
3.5	0.18165	0.19014	0.19986	0.20468	0.20313	0.17938	0.1922	0.1784	0.19629	0.34008	0.21027	0.17111
4	0.1845	0.19443	0.20281	0.19709	0.19821	0.1763	0.18673	0.18035	0.19756	0.34644	0.21165	0.16846
4.5	0.18285	0.18586	0.19494	0.19722	0.20477	0.18376	0.18687	0.17853	0.18927	0.34025	0.19428	0.17377
5	0.1875	0.18894	0.19578	0.20506	0.2054	0.1853	0.18947	0.18295	0.20065	0.34059	0.2075	0.17181
5.5	0.17731	0.17957	0.19044	0.19975	0.20023	0.18337	0.18495	0.17905	0.18421	0.31833	0.18967	0.16022
6	0.18091	0.18037	0.19578	0.19532	0.20048	0.18427	0.18577	0.17814	0.19109	0.3272	0.20227	0.15379
6.5	0.1857	0.1789	0.1941	0.19418	0.20855	0.18505	0.19918	0.18686	0.19531	0.34059	0.20412	0.17181
7	0.18031	0.17501	0.18524	0.18875	0.19682	0.17578	0.18605	0.17645	0.18744	0.33121	0.19674	0.15826
7.5	0.17896	0.18157	0.19129	0.19178	0.19808	0.17861	0.17921	0.17515	0.17985	0.30845	0.1846	0.15058
8	0.1851	0.18693	0.18468	0.19608	0.20502	0.18312	0.18851	0.18243	0.19615	0.33506	0.19121	0.17558
8.5	0.18885	0.17916	0.19789	0.1933	0.20237	0.18788	0.18687	0.18295	0.19784	0.31933	0.20289	0.16483
10.5	0	0	0	0	0	0	0	0	0	0	0	0
11	0.01664	0.01593	0.00829	0.00885	0.0053	0.0139	0.0119	0.02615	0.02782	0.04117	0.03212	0.02612
11.5	0.02158	0.015	0.00914	0.01884	0.01274	0.02239	0.02627	0.04606	0.05944	0.08619	0.05626	0.05182
12	0.02143	0.01098	0.01532	0.01643	0.01602	0.03063	0.04542	0.06532	0.08712	0.10644	0.08346	0.08395
12.5	0.02068	0.0154	0.01841	0.02225	0.02561	0.03642	0.06156	0.08809	0.10847	0.1354	0.10575	0.11105
13	0.02323	0.0162	0.02136	0.02111	0.02902	0.04247	0.08235	0.10618	0.14051	0.16201	0.1368	0.13549
13.5	0.03013	0.02223	0.01673	0.02794	0.02788	0.04826	0.10315	0.12947	0.16243	0.18192	0.16016	0.15882
14	0.02668	0.0237	0.01743	0.0268	0.03356	0.05894	0.12216	0.14912	0.18168	0.21105	0.18199	0.18103
14.5	0.02998	0.02571	0.01968	0.03085	0.03621	0.07489	0.14254	0.16239	0.20542	0.22494	0.19843	0.20101
15	0.03492	0.02343	0.0253	0.03135	0.04328	0.08429	0.15677	0.17398	0.22861	0.24971	0.21918	0.21525
15.5	0.03312	0.02464	0.02375	0.03679	0.05122	0.09252	0.17633	0.19636	0.2376	0.26762	0.23793	0.23034
16	0.03912	0.02758	0.02488	0.03527	0.05387	0.10565	0.187	0.20976	0.26036	0.27699	0.25699	0.24263
16.5	0.03942	0.02946	0.02853	0.04008	0.05551	0.11697	0.20807	0.22069	0.26978	0.30343	0.26575	0.25884
17	0.04077	0.0308	0.03247	0.04425	0.06712	0.13242	0.22134	0.23682	0.2865	0.31816	0.28266	0.28035
17.5	0.04152	0.02933	0.03176	0.04172	0.07128	0.14104	0.22996	0.24893	0.30097	0.32502	0.29465	0.29543
18	0.04496	0.03669	0.03359	0.04551	0.08226	0.15403	0.2446	0.26181	0.31347	0.34561	0.32063	0.30786
18.5	0.04496	0.02959	0.03036	0.04804	0.08832	0.16163	0.26293	0.27677	0.32781	0.35079	0.32877	0.31806
19	0.04167	0.03374	0.0319	0.05183	0.09715	0.17218	0.26703	0.28549	0.33638	0.36268	0.34522	0.32854
19.5	0.04481	0.03254	0.03317	0.05689	0.10093	0.19032	0.28167	0.29616	0.35352	0.37992	0.35429	0.34418
20	0.05411	0.03133	0.03303	0.05575	0.10876	0.19753	0.29425	0.308	0.35788	0.39297	0.36612	0.3555
20.5	0.05216	0.03682	0.03345	0.05803	0.11696	0.2077	0.30575	0.31815	0.37474	0.40954	0.37627	0.36793
21	0.05156	0.03401	0.03429	0.06561	0.12579	0.21941	0.31491	0.32765	0.37937	0.41322	0.3921	0.38078
21.5	0.05576	0.03602	0.03584	0.06233	0.13475	0.22532	0.31929	0.34288	0.39216	0.4328	0.39886	0.39573
22	0.05531	0.04124	0.04006	0.06675	0.14257	0.2351	0.33269	0.35055	0.40776	0.43766	0.42053	0.39978
22.5	0.05351	0.03923	0.04273	0.06485	0.14307	0.24321	0.33995	0.35693	0.41436	0.44736	0.42376	0.409
23	0.05321	0.04044	0.04006	0.07029	0.15241	0.25595	0.35499	0.37372	0.41843	0.46912	0.4356	0.41849
23.5	0.06085	0.04231	0.04048	0.07168	0.15783	0.25955	0.36279	0.38074	0.43797	0.46996	0.44851	0.43037
24	0.06085	0.04031	0.04989	0.0732	0.16452	0.26805	0.37469	0.39063	0.44541	0.48285	0.46296	0.43721
24.5	0.061	0.04164	0.04638	0.07712	0.17335	0.2777	0.37962	0.39519	0.45764	0.49506	0.45865	0.44936
25	0.0592	0.0379	0.04455	0.08432	0.17676	0.28079	0.3881	0.40208	0.46326	0.49439	0.47741	0.45481
25.5	0.0649	0.04459	0.0506	0.08382	0.18521	0.29237	0.40506	0.41692	0.46747	0.51347	0.48632	0.46138
26	0.06325	0.04566	0.04638	0.08331	0.1924	0.30112	0.41259	0.42199	0.48728	0.51682	0.49231	0.47325
26.5	0.06805	0.04231	0.05018	0.09001	0.19404	0.30614	0.41655	0.43344	0.48419	0.52033	0.50046	0.47325
27	0.06535	0.04526	0.05355	0.08913	0.19455	0.31167	0.42134	0.435	0.49726	0.54159	0.51199	0.48652
27.5	0.0685	0.05356	0.05355	0.09418	0.20691	0.31489	0.42914	0.44828	0.50583	0.54778	0.51629	0.49532
28	0.07164	0.04834	0.05495	0.09115	0.20881	0.3284	0.44378	0.45426	0.51595	0.55933	0.5372	0.50608
28.5	0.07089	0.05075	0.05552	0.09912	0.21297	0.33175	0.45308	0.46792	0.52564	0.57272	0.53873	0.51278
29	0.07419	0.04928	0.05917	0.09671	0.22243	0.33908	0.45882	0.46988	0.5307	0.58075	0.55057	0.5301
29.5	0.07479	0.05196	0.05777	0.10468	0.22773	0.3486	0.45855	0.47859	0.54166	0.57874	0.55426	0.52871
30	0.07404	0.0541	0.0617	0.10354	0.22685	0.35349	0.46457	0.48614	0.54222	0.60921	0.57193	0.54002
30.5	0.07494	0.05838	0.06268	0.10885	0.23303	0.36057	0.47387	0.49733	0.56105	0.6164	0.57916	0.54994
31	0.07134	0.05557	0.05973	0.11024	0.2353	0.35337	0.48071	0.50774	0.56119	0.6246	0.59069	0.5565
31.5	0.07629	0.05745	0.06072	0.11669	0.24047	0.36559	0.48618	0.50787	0.57623	0.63381	0.59607	0.5681
32	0.08378	0.05945	0.06353	0.1196	0.24956	0.37473	0.49672	0.51971	0.58733	0.64117	0.60775	0.57466
32.5	0.08393	0.05825	0.06325	0.11884	0.24729	0.38219	0.50575	0.5201	0.59407	0.65255	0.61927	0.58528
33	0.08423	0.05959	0.0662	0.12111	0.25461	0.38052	0.51053	0.53169	0.59491	0.66393	0.6265	0.59785
33.5	0.07764	0.05945	0.06704	0.12566	0.25713	0.38515	0.52134	0.53572	0.61416	0.68469	0.6454	0.60274
34	0.08738	0.06253	0.07168	0.12503	0.26154	0.39763	0.52695	0.54782	0.61739	0.69456	0.65432	0.61028
34.5	0.08528	0.05745	0.06929	0.12984	0.26344	0.39686	0.53379	0.55368	0.63468	0.70477	0.66262	0.6216
35	0.08588	0.06119	0.07168	0.13072	0.27075	0.40381	0.53639	0.55693	0.64114	0.72385	0.66569	0.62928
35.5	0.08573	0.06253	0.06831	0.12984	0.27328	0.40548	0.55089	0.57554	0.6507	0.72653	0.67584	0.64869
36	0.08753	0.05986	0.07323	0.13489	0.28022	0.41423	0.55486	0.57163	0.6618	0.73573	0.69152	0.65526
36.5	0.08933	0.06427	0.06943	0.13527	0.27845	0.42092	0.55841	0.5866	0.66938	0.74979	0.69982	0.66392
37	0.09502	0.06307	0.07294	0.14311	0.284	0.42105	0.57031	0.59453	0.68372	0.76686	0.70965	0.67286
37.5	0.08933	0.06347	0.07547	0.14374	0.28867	0.42684	0.57442	0.5961	0.6913	0.77138	0.71519	0.67761
38	0.09158	0.06427	0.08039	0.14387	0.29157	0.43122	0.57606	0.61223	0.7003	0.78008	0.72887	0.69507
38.5	0.09353	0.06575	0.0728	0.14867	0.29321	0.43817	0.58988	0.62368	0.70353	0.80519	0.74347	0.70582
39	0.09278	0.06561	0.07829	0.15209	0.29763	0.44164	0.60301	0.62459	0.7173	0.80552	0.74777	0.71686
39.5	0.09487	0.06682	0.07758	0.14981	0.29889	0.44627	0.6026	0.63617	0.72573	0.81808	0.76391	0.72315
40	0.09442	0.0695	0.07646	0.15449	0.30911	0.44718	0.61409	0.64697	0.73612	0.82477	0.77206	0.74745
40.5	0.09607	0.06427	0.07871	0.15537	0.31327	0.45387	0.61819	0.65062	0.74891	0.84	0.78512	0.74619
41	0.83543	0.89087	0.88278	0.89102	0.90437	0.97465	0.95198	0.94821	0.95363	0.96904	0.96957	1
41.5	0.95504	0.97295	0.97287	0.97193	0.9783	0.99292	0.99713	0.9905	0.99213	0.99849	0.98786	0.99651
42	0.99955	1	0.99522	1	0.99659	0.99846	1	1	0.99424	0.99598	1	0.99525
42.5	0.997	0.99022	1	0.99949	0.99432	0.99768	0.99576	0.99024	1	0.98979	0.99293	0.99008
43	0.9985	0.99478	0.9896	0.99317	0.99558	1	0.99631	0.99545	0.9889	0.99247	0.98939	0.99511
43.5	0.9946	0.99049	0.991	0.99583	1	0.99691	0.99521	0.99037	0.99213	0.98243	0.98632	0.98659
44	0.99445	0.98781	0.99311	0.9914	0.99445	0.98494	0.98646	0.99011	0.99494	0.99531	0.98325	0.98156
44.5	0.99565	0.98902	0.98482	0.98989	0.98612	0.99125	0.9881	0.99089	0.9837	1	0.98448	0.98044
45	0.99955	0.98929	0.99452	0.98091	0.98713	0.9807	0.98358	0.98985	0.98806	0.98979	0.97879	0.98142
45.5	1	0.98982	0.98693	0.97282	0.97691	0.98211	0.98659	0.99362	0.97583	0.9851	0.97925	0.98296
46	0.98052	0.98889	0.97793	0.97686	0.97186	0.97504	0.98263	0.98022	0.98131	0.98276	0.97864	0.98547

## Sheet: FigS3_Compound4_transport
time (min)	40 uM	9.9 uM	2.5 uM	0.61 uM	0.15 uM	38 nM	9.3 nM	2.3 nM	0.58 nM	0.14 nM	35 pM	8.8 pM
0.5	0.30468	0.26739	0.27468	0.27906	0.23575	0.20848	0.21149	0.18978	0.17877	0.1931	0.15006	0.16206
1	0.30935	0.28252	0.28678	0.29049	0.23944	0.2083	0.21374	0.19314	0.18626	0.20511	0.15131	0.16401
1.5	0.32339	0.28807	0.28315	0.2933	0.24297	0.20709	0.20665	0.19968	0.18966	0.2063	0.15699	0.16694
2	0.31849	0.28857	0.28124	0.30016	0.24956	0.19567	0.20042	0.19314	0.17639	0.20393	0.16338	0.17165
2.5	0.31604	0.28067	0.279	0.29348	0.23494	0.20433	0.19643	0.19048	0.18728	0.2107	0.16196	0.1788
3	0.31225	0.26992	0.27398	0.30086	0.23157	0.18772	0.20024	0.19137	0.18422	0.2156	0.15894	0.17393
3.5	0.3098	0.26605	0.26863	0.30842	0.23912	0.17872	0.19297	0.18111	0.1951	0.22762	0.15788	0.16791
4	0.29978	0.26084	0.26465	0.30983	0.22981	0.17734	0.1928	0.17527	0.18473	0.21019	0.16427	0.16645
4.5	0.29465	0.24908	0.265	0.30244	0.23029	0.17612	0.18674	0.17669	0.18507	0.22	0.17191	0.16255
5	0.29354	0.24655	0.26621	0.31176	0.22981	0.17543	0.1954	0.17616	0.18694	0.23303	0.15646	0.16027
5.5	0.29176	0.25311	0.27208	0.29752	0.22579	0.16419	0.1883	0.16873	0.16908	0.2195	0.15095	0.15995
6	0.2853	0.23782	0.26828	0.2933	0.22948	0.1718	0.18103	0.17934	0.17027	0.20731	0.14491	0.14873
6.5	0.28708	0.24403	0.26171	0.28363	0.22627	0.16211	0.18363	0.1659	0.16244	0.19868	0.14278	0.14711
7	0.27996	0.24555	0.2688	0.27747	0.23157	0.16003	0.18415	0.15617	0.15802	0.20765	0.13159	0.13817
7.5	0.28552	0.23076	0.26724	0.29418	0.22868	0.15952	0.18519	0.1705	0.14271	0.18616	0.12005	0.14889
8	0.28062	0.23798	0.26309	0.2766	0.22097	0.15675	0.17965	0.16502	0.15921	0.19986	0.12928	0.14759
8.5	0.27105	0.24101	0.26119	0.26605	0.22611	0.15121	0.18103	0.16997	0.16397	0.19411	0.11845	0.13215
10.5	0.03185	0.01445	0.01106	0.00809	0	0	0	0	0	0	0	0
11	0.01425	0.00992	0.00259	0.00123	0.01349	0.02405	0.02873	0.03237	0.03742	0.02555	0.01421	0.01528
11.5	0.01425	0.00471	0	0	0.0379	0.0564	0.05936	0.07481	0.0762	0.06532	0.04972	0.0382
12	0.00134	0.00252	0.000864304	0.00528	0.05765	0.08633	0.10194	0.10258	0.11073	0.09765	0.08897	0.07396
12.5	0.00379	0	0.01694	0.01143	0.08688	0.12647	0.12548	0.14149	0.14883	0.12557	0.11632	0.09834
13	0.00267	0.00689	0.00743	0.02444	0.12205	0.16125	0.15715	0.16891	0.17316	0.16196	0.15397	0.1211
13.5	0.00401	0.00134	0.02748	0.05029	0.15369	0.18772	0.18622	0.20304	0.20905	0.18413	0.17706	0.14532
14	0.00735	0.00504	0.03941	0.0684	0.17938	0.22197	0.21184	0.22745	0.24035	0.2068	0.19819	0.17555
14.5	0.00913	0.01563	0.04114	0.09179	0.20363	0.24221	0.23122	0.25256	0.24783	0.23168	0.23495	0.18726
15	0.0029	0.00773	0.05307	0.10744	0.2237	0.25052	0.25095	0.2722	0.27437	0.25013	0.24028	0.21083
15.5	0.00111	0.01681	0.07174	0.12942	0.24908	0.28772	0.26774	0.2966	0.29053	0.27534	0.26816	0.21928
16	0	0.01597	0.08781	0.15245	0.26851	0.30138	0.28522	0.31464	0.31162	0.28634	0.28574	0.25195
16.5	0.01336	0.02437	0.10216	0.17883	0.28409	0.31851	0.31118	0.33322	0.33152	0.30597	0.31131	0.26577
17	0.00223	0.02723	0.1312	0.19712	0.30769	0.33997	0.32381	0.34984	0.347	0.32391	0.32179	0.28495
17.5	0.00379	0.03126	0.12947	0.2147	0.3252	0.35381	0.34441	0.3555	0.35941	0.34574	0.33475	0.29405
18	0.00735	0.03496	0.15609	0.22648	0.33547	0.36972	0.3612	0.37832	0.37625	0.35725	0.34292	0.30884
18.5	0.01359	0.04101	0.15557	0.23844	0.34768	0.37803	0.36431	0.38468	0.39173	0.36944	0.36565	0.33192
19	0.00512	0.04655	0.17096	0.25972	0.37353	0.39239	0.38127	0.40378	0.39156	0.38044	0.38075	0.3433
19.5	0.00846	0.05311	0.18876	0.27009	0.37916	0.41073	0.39806	0.4197	0.4147	0.39939	0.39584	0.34802
20	0.00735	0.0563	0.18755	0.28257	0.39714	0.42024	0.41243	0.43279	0.42745	0.40904	0.40277	0.36265
20.5	0.01448	0.0595	0.20761	0.30385	0.40886	0.4327	0.42835	0.44676	0.44106	0.42291	0.42302	0.37077
21	0.01514	0.06891	0.2242	0.30684	0.42059	0.45173	0.44427	0.46304	0.4596	0.43036	0.43012	0.39207
21.5	0.01403	0.07798	0.23198	0.31739	0.43745	0.46834	0.44998	0.47913	0.46726	0.45084	0.45214	0.39889
22	0.01849	0.07462	0.24477	0.3297	0.44468	0.47561	0.46694	0.49204	0.48631	0.45828	0.46315	0.4093
22.5	0.02739	0.08353	0.25635	0.33726	0.45447	0.48616	0.49221	0.50071	0.49583	0.48012	0.47221	0.41743
23	0.02383	0.08571	0.26396	0.35502	0.47278	0.50952	0.50329	0.52476	0.50927	0.50567	0.48801	0.44766
23.5	0.0343	0.1	0.27191	0.36293	0.47679	0.52215	0.53409	0.54846	0.5273	0.51227	0.50879	0.46229
24	0.03051	0.10101	0.27675	0.37471	0.49446	0.53166	0.53773	0.55253	0.53104	0.53562	0.52761	0.46765
24.5	0.03318	0.10622	0.28678	0.38685	0.50153	0.53633	0.55175	0.56915	0.55026	0.54324	0.54076	0.4857
25	0.03519	0.11563	0.2968	0.40478	0.51485	0.56592	0.5675	0.59002	0.56489	0.55356	0.54537	0.50569
25.5	0.03987	0.12235	0.30596	0.40812	0.53188	0.5827	0.59	0.59551	0.58649	0.57235	0.56704	0.52601
26	0.03964	0.12739	0.32273	0.4192	0.53557	0.6	0.60592	0.61815	0.6018	0.58927	0.5935	0.53982
26.5	0.04833	0.13866	0.32394	0.43169	0.55227	0.6064	0.63188	0.63442	0.61915	0.60822	0.59723	0.56307
27	0.04543	0.13513	0.33604	0.44294	0.56383	0.6301	0.63776	0.64468	0.63378	0.63564	0.62351	0.5829
27.5	0.04232	0.14874	0.34105	0.4454	0.57765	0.63426	0.66009	0.67457	0.64977	0.64512	0.63683	0.58826
28	0.04766	0.15143	0.35056	0.46017	0.58728	0.65934	0.68899	0.70269	0.6627	0.66593	0.66436	0.61899
28.5	0.05212	0.1484	0.36093	0.46738	0.60784	0.67682	0.70076	0.71118	0.67937	0.67913	0.68141	0.63215
29	0.04521	0.16437	0.3618	0.46879	0.62036	0.6846	0.72032	0.7301	0.70284	0.69555	0.70023	0.65068
29.5	0.05323	0.16118	0.38254	0.48514	0.63931	0.71246	0.74784	0.73806	0.72597	0.71467	0.71337	0.67019
30	0.0539	0.16891	0.36906	0.5036	0.63225	0.72422	0.74749	0.7515	0.72819	0.72787	0.73042	0.68856
30.5	0.05612	0.16857	0.37736	0.51064	0.66083	0.74048	0.76601	0.76724	0.74111	0.75224	0.72971	0.69522
31	0.06704	0.17748	0.38876	0.51486	0.67384	0.75484	0.78262	0.79165	0.77173	0.76037	0.75493	0.70449
31.5	0.05857	0.17664	0.40242	0.52312	0.68348	0.77509	0.79889	0.79802	0.77717	0.78135	0.78405	0.71993
32	0.06414	0.18252	0.40328	0.52945	0.71013	0.79689	0.82139	0.81836	0.80184	0.80369	0.79275	0.73147
32.5	0.0608	0.19025	0.40519	0.54159	0.71511	0.81367	0.84268	0.8318	0.81408	0.8179	0.81602	0.75
33	0.06147	0.19563	0.40795	0.5488	0.72748	0.83235	0.85202	0.84807	0.83535	0.83009	0.83147	0.76122
33.5	0.06704	0.20185	0.42213	0.56726	0.74964	0.83979	0.85929	0.8647	0.84317	0.84989	0.8455	0.77406
34	0.06214	0.19782	0.41815	0.56568	0.7673	0.85623	0.88629	0.8769	0.86477	0.86444	0.84816	0.77926
34.5	0.07305	0.19983	0.42921	0.57587	0.77052	0.87422	0.88854	0.88309	0.87447	0.88408	0.87782	0.78186
35	0.07372	0.2158	0.42783	0.57289	0.78111	0.88131	0.90897	0.90025	0.88127	0.8834	0.88581	0.80055
35.5	0.07795	0.21748	0.43734	0.58889	0.80199	0.88962	0.92195	0.9197	0.89352	0.90049	0.9105	0.81892
36	0.0833	0.21647	0.44114	0.59487	0.82207	0.90969	0.93025	0.92589	0.90304	0.90692	0.91192	0.82786
36.5	0.08285	0.21647	0.45169	0.60032	0.82993	0.91886	0.93891	0.93314	0.92176	0.91166	0.92346	0.84119
37	0.08775	0.22101	0.45255	0.61825	0.83475	0.93166	0.95085	0.93863	0.91835	0.92825	0.93269	0.83778
37.5	0.08664	0.22908	0.45825	0.62036	0.85226	0.9519	0.96331	0.95826	0.9289	0.94601	0.95187	0.85614
38	0.08508	0.22538	0.46396	0.63179	0.86591	0.94689	0.97075	0.95702	0.94336	0.95211	0.95294	0.86378
38.5	0.08419	0.22672	0.46863	0.63513	0.87731	0.97197	0.95898	0.96746	0.94472	0.96514	0.95898	0.87858
39	0.0902	0.2395	0.4764	0.64357	0.87667	0.96972	0.98148	0.97489	0.96241	0.96869	0.97088	0.88427
39.5	0.1	0.25076	0.46655	0.66116	0.90557	0.97699	0.99065	0.97595	0.97534	0.97817	0.98508	0.89662
40	0.08842	0.24403	0.47882	0.65623	0.90991	0.99689	1	0.99186	0.97466	0.97749	0.99716	0.90914
40.5	0.09844	0.25345	0.49092	0.66221	0.92147	1	0.99602	1	0.97449	1	1	0.91873
41	0.85033	0.94101	0.93518	0.95885	0.934	0.94827	0.89962	0.88238	0.98656	0.9758	0.95525	0.97464
41.5	0.98419	0.98874	0.98773	0.98804	0.9955	0.96574	0.91918	0.90874	1	0.98375	0.95827	0.98732
42	1	0.98639	0.99689	0.99824	0.99839	0.95588	0.9242	0.90874	0.99098	0.97089	0.97301	0.98748
42.5	0.98976	1	0.99153	1	1	0.94965	0.91796	0.91528	0.99592	0.9714	0.96537	0.98228
43	0.99532	0.98891	0.98946	0.98839	0.99342	0.94913	0.91883	0.91546	0.99439	0.98477	0.95969	0.99707
43.5	0.98374	0.98689	0.9898	0.98857	0.99486	0.94602	0.90758	0.91086	0.98503	0.97698	0.96182	1
44	0.97728	0.99025	0.97373	0.9905	0.98346	0.94533	0.9145	0.91263	0.98418	0.97072	0.95898	0.99561
44.5	0.97528	0.98975	1	0.984	0.99823	0.95156	0.91191	0.90803	0.9835	0.95583	0.96661	0.99545
45	0.98753	0.99328	0.97805	0.98646	0.99309	0.95398	0.91623	0.90219	0.99269	0.9582	0.96945	0.99317
45.5	0.97261	0.99361	0.98721	0.98945	0.99245	0.95727	0.91398	0.91316	0.99439	0.96226	0.96786	0.99545
46	0.9853	0.98471	0.99136	0.98558	0.98715	0.95969	0.91	0.91687	0.98979	0.97326	0.98704	0.99236

## Sheet: FigS3_Compound 5_transport
time (min)	100 uM	25 uM	6.2 uM	1.5 uM	380 nM	94 nM	23 nM	5.8 nM	1.4 nM	0.36 nM	88 pM	22 pM
0.5	0.15831	0.17279	0.16282	0.16424	0.18382	0.18156	0.14126	0.16196	0.15741	0.13474	0.12907	0.05748
1	0.16653	0.17181	0.16413	0.16919	0.19169	0.18706	0.14896	0.16894	0.16929	0.14082	0.14064	0.05884
1.5	0.17043	0.17644	0.16949	0.17264	0.19562	0.18973	0.14786	0.16624	0.16559	0.13934	0.13942	0.06777
2	0.16918	0.17602	0.17239	0.17578	0.19229	0.1957	0.15022	0.16894	0.16543	0.14379	0.1449	0.0714
2.5	0.17754	0.18135	0.17283	0.17473	0.19758	0.19444	0.15839	0.17576	0.18009	0.1472	0.15236	0.06761
3	0.17754	0.18191	0.1779	0.18388	0.19758	0.19161	0.16625	0.181	0.18025	0.14854	0.1484	0.07155
3.5	0.18659	0.18261	0.17935	0.18388	0.20227	0.20496	0.1642	0.18163	0.18194	0.14572	0.15586	0.07684
4	0.18729	0.18513	0.18283	0.18747	0.20454	0.20591	0.15933	0.17782	0.18194	0.15344	0.1516	0.07911
4.5	0.18604	0.18822	0.18196	0.19736	0.20272	0.20559	0.16939	0.18893	0.18102	0.15373	0.16088	0.0779
5	0.18687	0.18668	0.18312	0.19182	0.20393	0.20779	0.16546	0.19083	0.18472	0.15329	0.16073	0.07684
5.5	0.19064	0.18766	0.17689	0.18343	0.20741	0.2092	0.17159	0.18782	0.18657	0.14928	0.1624	0.08123
6	0.17921	0.1878	0.1808	0.18597	0.20831	0.20151	0.18133	0.1856	0.18904	0.15314	0.1586	0.07457
6.5	0.16904	0.18668	0.18167	0.18927	0.20892	0.2169	0.17002	0.19496	0.18472	0.1478	0.16119	0.07669
7	0.18339	0.18527	0.17979	0.19407	0.21058	0.20967	0.16625	0.18623	0.18966	0.15195	0.15799	0.08244
7.5	0.1774	0.1798	0.17906	0.17998	0.20544	0.20936	0.15933	0.18607	0.17855	0.15047	0.15266	0.08214
8	0.18325	0.18499	0.18399	0.18388	0.21073	0.20559	0.16578	0.18845	0.18503	0.15433	0.16606	0.07835
8.5	0.17879	0.18485	0.1824	0.18612	0.20484	0.2147	0.16358	0.18528	0.18426	0.15477	0.15175	0.06625
10.5	0	0.00757	0.00957	0	0	0	0	0	0	0	0	0
11	0.0078	0	0.00116	0.01079	0.01164	0.02701	0.01744	0.02649	0.02577	0.03057	0.02755	0.02239
11.5	0.00613	0.000701262	0	0.02233	0.03779	0.06518	0.05154	0.069	0.0642	0.08562	0.06454	0.06474
12	0.01087	0.00673	0.00754	0.04526	0.08057	0.11167	0.09711	0.11168	0.11096	0.13192	0.09863	0.09983
12.5	0.00599	0.01346	0.01914	0.07148	0.1161	0.15219	0.12979	0.1461	0.15463	0.16501	0.1411	0.13659
13	0.00697	0.01066	0.03668	0.1085	0.15344	0.19067	0.17065	0.19464	0.18565	0.19899	0.17686	0.17183
13.5	0.01017	0.01978	0.04959	0.13292	0.18443	0.2235	0.20003	0.21558	0.2213	0.22882	0.20411	0.20012
14	0.01951	0.02342	0.06945	0.16424	0.21708	0.25208	0.22486	0.2473	0.25772	0.26013	0.2242	0.23658
14.5	0.017	0.03015	0.0912	0.19826	0.24082	0.27988	0.25519	0.27633	0.28812	0.28565	0.25708	0.25548
15	0.01867	0.03436	0.10961	0.22629	0.27332	0.30014	0.2808	0.30171	0.31003	0.31058	0.28143	0.28407
15.5	0.01756	0.04488	0.13064	0.24352	0.29131	0.32543	0.30264	0.32916	0.32778	0.3367	0.30502	0.30162
16	0.02104	0.05386	0.14833	0.2636	0.31429	0.34553	0.33234	0.34772	0.35077	0.36326	0.33349	0.33096
16.5	0.02216	0.06073	0.16456	0.28368	0.33197	0.36501	0.35308	0.36723	0.36713	0.3778	0.34703	0.34987
17	0.02383	0.06886	0.17703	0.30661	0.35208	0.39014	0.37178	0.38642	0.39074	0.39056	0.36667	0.36575
17.5	0.02299	0.07546	0.18863	0.32129	0.36568	0.40631	0.38278	0.40688	0.41296	0.41475	0.3898	0.39192
18	0.02564	0.08387	0.20357	0.33298	0.38186	0.41935	0.40965	0.41973	0.42284	0.43345	0.40183	0.40478
18.5	0.02982	0.09173	0.21966	0.35456	0.40665	0.43773	0.42599	0.43893	0.44336	0.43909	0.42024	0.42505
19	0.02717	0.10238	0.2314	0.37315	0.4192	0.46662	0.44877	0.46304	0.45849	0.46075	0.43333	0.44169
19.5	0.03066	0.10799	0.24387	0.38319	0.43689	0.47511	0.4571	0.47335	0.47654	0.47604	0.45495	0.46483
20	0.03303	0.11964	0.26156	0.41076	0.44444	0.48657	0.47502	0.49286	0.49151	0.48835	0.46651	0.47527
20.5	0.03372	0.12945	0.26954	0.42305	0.46742	0.50887	0.49073	0.50539	0.50324	0.51521	0.48661	0.48601
21	0.03651	0.13562	0.27708	0.43354	0.4833	0.52348	0.50503	0.51951	0.52917	0.52352	0.50015	0.49932
21.5	0.04097	0.14222	0.28781	0.44313	0.48239	0.534	0.51414	0.53109	0.53102	0.54103	0.52237	0.51369
22	0.0439	0.14698	0.30202	0.46531	0.50128	0.54751	0.52986	0.54442	0.5412	0.5486	0.52953	0.53426
22.5	0.04055	0.15919	0.31477	0.46591	0.51837	0.5585	0.54007	0.55282	0.55062	0.56314	0.54353	0.54561
23	0.04376	0.1655	0.32275	0.48404	0.52577	0.57217	0.5605	0.56742	0.56142	0.58228	0.5481	0.55801
23.5	0.04571	0.17475	0.33565	0.50112	0.53968	0.5863	0.57228	0.58614	0.5929	0.58629	0.56621	0.5748
24	0.04696	0.17616	0.34174	0.50787	0.55813	0.6028	0.58627	0.60295	0.5929	0.60395	0.58858	0.58811
24.5	0.04515	0.18247	0.34435	0.51596	0.55933	0.61897	0.59507	0.60422	0.60694	0.60988	0.58798	0.60384
25	0.04975	0.19257	0.36161	0.53424	0.57687	0.63075	0.60685	0.62119	0.61713	0.63644	0.60639	0.61156
25.5	0.0563	0.19986	0.36552	0.54803	0.58896	0.64112	0.61596	0.6407	0.64043	0.63808	0.62801	0.63319
26	0.057	0.19902	0.37944	0.54803	0.60091	0.65887	0.62759	0.65736	0.65478	0.66019	0.63805	0.64317
26.5	0.05909	0.20631	0.38234	0.56077	0.60983	0.67347	0.65069	0.66513	0.66728	0.66286	0.65327	0.66132
27	0.05978	0.20898	0.39437	0.57605	0.61844	0.68934	0.64566	0.67751	0.66867	0.68096	0.6691	0.66873
27.5	0.06034	0.2122	0.40394	0.5804	0.64263	0.69185	0.67835	0.69432	0.69321	0.70737	0.68295	0.68416
28	0.06215	0.22062	0.41337	0.59329	0.64596	0.71541	0.68338	0.71225	0.70849	0.71301	0.70046	0.69944
28.5	0.06382	0.22146	0.41699	0.60048	0.66198	0.73316	0.69752	0.72446	0.72037	0.72622	0.71781	0.71986
29	0.06591	0.223	0.41482	0.60333	0.66999	0.73975	0.71056	0.74032	0.73534	0.74536	0.72588	0.7244
29.5	0.06619	0.22693	0.43004	0.62026	0.6842	0.75703	0.72172	0.74826	0.7534	0.75679	0.74658	0.7489
30	0.07107	0.23478	0.43381	0.62835	0.68919	0.7765	0.73429	0.76507	0.76867	0.76955	0.76697	0.74936
30.5	0.06759	0.23394	0.44715	0.64214	0.70537	0.79268	0.74591	0.78395	0.78549	0.79092	0.77382	0.77976
31	0.07037	0.23899	0.44773	0.64783	0.71353	0.80289	0.7687	0.79505	0.79228	0.79552	0.79452	0.77961
31.5	0.07051	0.24586	0.45498	0.65308	0.72714	0.81938	0.7731	0.81472	0.81049	0.8022	0.79817	0.78506
32	0.07372	0.25133	0.46165	0.66357	0.74255	0.82676	0.78488	0.82456	0.83225	0.83425	0.81963	0.80517
32.5	0.08055	0.25077	0.47325	0.67361	0.7483	0.83587	0.79808	0.83614	0.83873	0.84553	0.8274	0.82
33	0.07901	0.25526	0.47136	0.67975	0.76508	0.8409	0.81081	0.85232	0.85247	0.85606	0.84201	0.82922
33.5	0.07985	0.26297	0.47252	0.69519	0.774	0.86006	0.82322	0.85676	0.86512	0.86111	0.85982	0.84798
34	0.07999	0.26466	0.48267	0.70268	0.78519	0.8742	0.83925	0.87151	0.87593	0.87654	0.87078	0.85645
34.5	0.08041	0.27041	0.49804	0.70133	0.79486	0.87482	0.85041	0.89626	0.88688	0.89449	0.88174	0.8684
35	0.08514	0.27083	0.48441	0.71992	0.81028	0.90011	0.86109	0.90228	0.90201	0.90399	0.88219	0.87309
35.5	0.08863	0.26788	0.49427	0.72201	0.82071	0.90435	0.88184	0.91497	0.90494	0.90919	0.90594	0.89699
36	0.08403	0.27966	0.50718	0.73235	0.8381	0.90812	0.88356	0.92084	0.9267	0.93026	0.90989	0.89911
36.5	0.08751	0.28471	0.51211	0.74839	0.83613	0.91801	0.89786	0.92259	0.9412	0.93219	0.92085	0.92044
37	0.08821	0.28738	0.51457	0.75723	0.85155	0.93513	0.90776	0.9448	0.9412	0.95252	0.92709	0.92981
37.5	0.09002	0.28527	0.5195	0.77072	0.86878	0.93953	0.91829	0.9513	0.94074	0.96112	0.93486	0.94388
38	0.09434	0.2986	0.5327	0.77357	0.88481	0.95697	0.92615	0.96859	0.95802	0.96231	0.94871	0.94887
38.5	0.09574	0.29551	0.5269	0.78406	0.89267	0.96121	0.93683	0.96843	0.95617	0.96676	0.95967	0.95462
39	0.09685	0.30323	0.53878	0.80593	0.89569	0.97047	0.94972	0.98731	0.97654	0.9773	0.97352	0.9705
39.5	0.09978	0.3021	0.53821	0.80773	0.91701	0.98131	0.96669	0.97446	0.98395	0.98115	0.96667	0.97731
40	0.09699	0.30645	0.5398	0.82302	0.91655	0.98791	0.97454	0.99207	0.99985	0.99228	0.98021	0.99592
40.5	0.09755	0.30743	0.55154	0.82916	0.92577	0.9978	0.98649	1	1	1	0.98995	1
41	0.87611	0.93745	0.93751	0.95459	0.95737	0.97754	0.9615	0.9283	0.96358	0.94168	0.97717	0.87642
41.5	0.9653	0.98121	0.98884	0.98397	0.98141	0.99702	0.9945	0.95368	0.98735	0.94035	0.99878	0.85615
42	0.98969	0.99383	1	0.99191	0.98972	0.99654	0.99827	0.94337	0.99074	0.93501	0.99041	0.84647
42.5	1	1	0.99594	0.99461	0.99531	1	0.99701	0.9486	0.99043	0.93085	0.9968	0.84511
43	0.99568	0.99523	0.99464	0.9988	1	0.99796	0.98712	0.93687	0.9787	0.93397	1	0.83785
43.5	0.98606	0.99201	0.99478	1	0.99289	0.99874	0.99387	0.94321	0.98194	0.9359	0.98447	0.82938
44	0.98676	0.9892	0.9842	0.9991	0.98851	0.99466	0.9956	0.93576	0.9841	0.93026	0.98752	0.82378
44.5	0.98857	0.98836	0.99014	0.99865	0.99259	0.98084	1	0.9302	0.98056	0.92284	0.97991	0.82907
45	0.98885	0.98022	0.98898	0.99086	0.99516	0.98995	0.99921	0.93338	0.97361	0.92773	0.99148	0.82559
45.5	0.98732	0.98261	0.99029	0.9955	0.99592	0.99278	0.99261	0.93639	0.97978	0.92922	0.99072	0.82211
46	0.98718	0.98443	0.98521	0.99775	0.98957	0.99073	0.99136	0.93242	0.97407	0.93456	0.99011	0.83406

## Sheet: FigS3_Compound 6_transport
time (min)	40 uM	9.9 uM	2.5 uM	0.61 uM	0.15 uM	38 nM	9.3 nM	2.3 nM	0.58 nM	0.14 nM	35 pM	8.8 pM
0.5	0.19741	0.11752	0.20596	0.22113	0.18585	0.12044	0.14218	0.15279	0.13712	0.09551	0.12257	0.10272
1	0.20396	0.12428	0.20192	0.22225	0.18983	0.10589	0.14481	0.1567	0.14414	0.09727	0.12716	0.10962
1.5	0.20738	0.11969	0.19563	0.21655	0.18904	0.11223	0.14376	0.16556	0.14069	0.10228	0.12945	0.11125
2	0.21294	0.11981	0.19195	0.20268	0.18574	0.10352	0.14993	0.1666	0.1487	0.10867	0.13779	0.11044
2.5	0.21822	0.12066	0.19052	0.19846	0.18369	0.1024	0.14468	0.16751	0.15732	0.1073	0.13887	0.11172
3	0.21708	0.11897	0.18791	0.19202	0.17971	0.10464	0.1452	0.17233	0.15437	0.11507	0.1396	0.1095
3.5	0.21993	0.11873	0.18601	0.18434	0.18346	0.10352	0.14691	0.16387	0.15597	0.11619	0.14419	0.1109
4	0.21978	0.11125	0.18696	0.18831	0.17311	0.10365	0.14074	0.16517	0.16003	0.11707	0.15747	0.10506
4.5	0.21622	0.12138	0.18351	0.17976	0.1705	0.09618	0.1435	0.16751	0.16065	0.11782	0.15445	0.11102
5	0.21822	0.11631	0.18648	0.18174	0.16868	0.09606	0.13876	0.15853	0.16324	0.12196	0.153	0.10681
5.5	0.21594	0.11788	0.18411	0.18892	0.17448	0.09904	0.13876	0.15709	0.16619	0.12321	0.15626	0.1019
6	0.22206	0.12729	0.18613	0.17939	0.17027	0.09991	0.14625	0.16295	0.16989	0.12484	0.15892	0.10401
6.5	0.21166	0.12138	0.18601	0.18062	0.17118	0.09332	0.14139	0.16035	0.17482	0.13073	0.16242	0.09665
7	0.20938	0.12476	0.19017	0.17703	0.16492	0.09394	0.14428	0.15983	0.16964	0.12948	0.16145	0.10342
7.5	0.21565	0.12247	0.18589	0.17926	0.16822	0.09904	0.14231	0.16217	0.17765	0.13199	0.16387	0.10366
8	0.21109	0.12391	0.18625	0.17901	0.16754	0.09282	0.14152	0.15892	0.17235	0.13462	0.16363	0.10296
8.5	0.21479	0.12681	0.18886	0.18533	0.16549	0.10514	0.13929	0.15449	0.17125	0.13537	0.16411	0.09139
10.5	0.01411	0.01581	0.00653	0.01288	0.00148	0	0	0	0	0	0	0
11	0.00399	0.01327	0.00416	0.00421	0.00114	0.00734	0.01288	0.01602	0.01725	0.02607	0.02451	0.02781
11.5	0.00314	0.00591	0	0.00409	0	0.03297	0.0364	0.04507	0.04176	0.0549	0.05905	0.05235
12	0.00542	0.00241	0.00392	0.00359	0.00546	0.06682	0.06176	0.07607	0.06677	0.08386	0.08767	0.07923
12.5	0	0.007	0.00356	0.00173	0.00591	0.09805	0.10053	0.1115	0.10188	0.11908	0.11895	0.10973
13	0.00784	0	0.00321	0	0.01126	0.1299	0.12812	0.13378	0.12751	0.14878	0.14093	0.13977
13.5	0.00356	0.00338	0.00487	0.0088	0.01763	0.1569	0.15401	0.15983	0.14907	0.18175	0.16532	0.16291
14	0.00869	0.00603	0.00582	0.01016	0.02684	0.19522	0.18541	0.19474	0.1795	0.20832	0.19901	0.18967
14.5	0.00727	0.0029	0.00891	0.01053	0.03185	0.20941	0.20578	0.21349	0.2034	0.22399	0.22123	0.20989
15	0.01625	0.00953	0.01247	0.01611	0.04061	0.23939	0.23022	0.24215	0.22311	0.25508	0.24598	0.23221
15.5	0.01482	0.00676	0.01366	0.01524	0.04504	0.26104	0.25414	0.25883	0.24147	0.27413	0.26217	0.24705
16	0.01083	0.00579	0.01342	0.01549	0.04686	0.27286	0.27556	0.2768	0.26229	0.29205	0.28499	0.2682
16.5	0.01283	0.00857	0.02031	0.01449	0.06699	0.28506	0.29961	0.29816	0.28459	0.31675	0.30504	0.28632
17	0.01767	0.00917	0.01508	0.01957	0.06665	0.31031	0.31432	0.3194	0.30331	0.32803	0.3182	0.30233
17.5	0.02309	0.01194	0.01758	0.02341	0.07996	0.32525	0.33311	0.3349	0.31687	0.34821	0.33269	0.32558
18	0.02181	0.01327	0.02186	0.0254	0.08769	0.33993	0.34652	0.34532	0.33387	0.36739	0.3566	0.33622
18.5	0.01953	0.01605	0.0272	0.02341	0.09213	0.37153	0.3707	0.37502	0.35481	0.38368	0.37121	0.34708
19	0.02266	0.01544	0.02625	0.02602	0.1018	0.37576	0.38857	0.39234	0.36738	0.39709	0.38896	0.37373
19.5	0.02494	0.0187	0.02898	0.03518	0.11419	0.39791	0.40066	0.40758	0.38364	0.41038	0.41118	0.38752
20	0.03036	0.02027	0.0291	0.03209	0.11658	0.4045	0.40526	0.41696	0.39966	0.42329	0.41384	0.39944
20.5	0.02879	0.01532	0.03064	0.02948	0.11965	0.4208	0.43101	0.43337	0.40705	0.43394	0.4264	0.4172
21	0.03549	0.01255	0.03136	0.03184	0.12682	0.42391	0.43693	0.44145	0.42035	0.44936	0.43932	0.42538
21.5	0.02794	0.01991	0.03314	0.03816	0.13706	0.4442	0.4657	0.46138	0.44031	0.46766	0.45586	0.44431
22	0.03378	0.02642	0.03575	0.03506	0.15002	0.47082	0.47109	0.47961	0.45214	0.47957	0.47289	0.45378
22.5	0.03549	0.01906	0.03433	0.04559	0.15253	0.47032	0.4929	0.49394	0.46815	0.49148	0.48062	0.46383
23	0.03649	0.02099	0.03635	0.04435	0.15992	0.48513	0.50315	0.50163	0.48097	0.50326	0.49233	0.48393
23.5	0.04233	0.02823	0.04324	0.04509	0.16731	0.50504	0.51327	0.52651	0.49476	0.52394	0.51298	0.49679
24	0.04675	0.02932	0.04217	0.042	0.17709	0.50977	0.52602	0.53055	0.49908	0.53033	0.51045	0.50999
24.5	0.03948	0.02811	0.03932	0.04757	0.18005	0.52831	0.53587	0.53875	0.51595	0.54262	0.52602	0.52787
25	0.04447	0.03222	0.04656	0.05463	0.18596	0.53602	0.55611	0.55334	0.53012	0.55565	0.54148	0.54014
25.5	0.04347	0.02823	0.04478	0.05339	0.19882	0.55767	0.56505	0.57197	0.53665	0.56806	0.56249	0.55533
26	0.04846	0.02799	0.04739	0.05662	0.19882	0.56576	0.57201	0.57835	0.54589	0.57809	0.56382	0.56445
26.5	0.05074	0.02884	0.04858	0.05959	0.2061	0.57907	0.59238	0.59568	0.56794	0.59852	0.57783	0.57462
27	0.04875	0.02932	0.05084	0.0555	0.21167	0.595	0.59225	0.60987	0.57078	0.59789	0.5852	0.57473
27.5	0.05259	0.03209	0.05309	0.05996	0.21736	0.60645	0.62116	0.62459	0.5831	0.61431	0.60077	0.59776
28	0.06029	0.03209	0.05155	0.06504	0.22577	0.62349	0.62602	0.63098	0.59702	0.62647	0.62009	0.60547
28.5	0.05872	0.03378	0.05309	0.06739	0.22884	0.63407	0.65033	0.64804	0.61451	0.64302	0.61937	0.61645
29	0.05758	0.03318	0.05725	0.0669	0.2351	0.65236	0.65099	0.66484	0.62548	0.65417	0.63289	0.632
29.5	0.06001	0.03318	0.05547	0.07	0.23874	0.67115	0.6661	0.67357	0.63989	0.65981	0.64896	0.64847
30	0.05929	0.03439	0.05488	0.06975	0.24511	0.67874	0.68042	0.68464	0.64383	0.67786	0.66019	0.65116
30.5	0.05844	0.0368	0.05678	0.07049	0.24784	0.69827	0.69724	0.69571	0.65418	0.69629	0.67009	0.67009
31	0.06357	0.03559	0.06129	0.07854	0.25876	0.70723	0.71551	0.7262	0.67377	0.70719	0.6812	0.67185
31.5	0.06129	0.03861	0.05998	0.08139	0.26228	0.71395	0.72615	0.7456	0.69114	0.72612	0.70016	0.68634
32	0.06542	0.0409	0.06188	0.08003	0.26843	0.74481	0.74639	0.75055	0.71295	0.74217	0.70885	0.70235
32.5	0.06442	0.03897	0.06628	0.07867	0.27298	0.73746	0.74717	0.76032	0.71541	0.73978	0.71561	0.7131
33	0.06899	0.04694	0.0658	0.08783	0.2798	0.74244	0.7594	0.78624	0.73069	0.75846	0.72697	0.72689
33.5	0.06984	0.04102	0.06901	0.09031	0.28651	0.76297	0.78896	0.78794	0.74535	0.75671	0.74327	0.73542
34	0.0707	0.04368	0.06925	0.0918	0.2881	0.78039	0.79632	0.80513	0.75952	0.77814	0.75293	0.74664
34.5	0.07312	0.04344	0.06557	0.09279	0.28355	0.78014	0.8046	0.81699	0.786	0.79118	0.758	0.76592
35	0.07469	0.04078	0.07115	0.09589	0.29061	0.81486	0.81117	0.83353	0.79081	0.80684	0.78131	0.7706
35.5	0.07184	0.04645	0.07471	0.09465	0.29447	0.80888	0.83469	0.84095	0.795	0.8076	0.78795	0.78824
36	0.07226	0.04802	0.07329	0.10171	0.2997	0.8156	0.84244	0.85645	0.81311	0.82941	0.79048	0.80379
36.5	0.08082	0.04935	0.07923	0.10134	0.3046	0.83924	0.85335	0.87248	0.82481	0.83818	0.81464	0.8115
37	0.0791	0.04645	0.07934	0.10468	0.30585	0.82941	0.86281	0.88342	0.83454	0.85285	0.81995	0.83277
37.5	0.08053	0.05454	0.08315	0.10493	0.30926	0.85716	0.88607	0.89592	0.8412	0.86312	0.8348	0.83686
38	0.07711	0.05417	0.08255	0.10989	0.31358	0.86425	0.89553	0.91468	0.86066	0.88594	0.84724	0.85287
38.5	0.08424	0.05249	0.07733	0.11026	0.31756	0.8869	0.89422	0.91976	0.86066	0.89057	0.85473	0.85602
39	0.07682	0.05309	0.08421	0.11249	0.32928	0.87956	0.90933	0.93161	0.87532	0.89772	0.86463	0.87414
39.5	0.0831	0.05273	0.08849	0.11286	0.31961	0.89362	0.91971	0.94386	0.8853	0.90649	0.87526	0.87531
40	0.08153	0.05369	0.08552	0.1172	0.32359	0.89673	0.93758	0.94542	0.8874	0.91802	0.89301	0.894
40.5	0.08766	0.05466	0.08374	0.11769	0.32825	0.9078	0.93824	0.9617	0.90169	0.92743	0.90098	0.90078
41	0.88369	0.8867	0.89797	0.93546	0.94472	0.95359	0.97411	0.97095	0.98485	0.98972	0.99469	0.98504
41.5	0.98461	0.97056	0.97316	0.99145	0.99192	0.99216	0.98857	1	1	0.99699	0.98744	0.99755
42	1	0.99264	0.98598	0.99628	0.99534	0.99042	0.99882	0.98215	0.98768	1	0.99493	0.9986
42.5	0.98475	0.99578	1	0.99529	1	0.98656	0.99317	0.97968	0.98559	0.9916	0.99167	0.99883
43	0.97762	0.99566	0.99085	1	0.99704	0.99353	1	0.98411	0.9798	0.98308	1	0.99649
43.5	0.98261	1	0.99299	0.99604	0.98453	0.99838	0.99645	0.98307	0.98177	0.98634	0.98949	1
44	0.98133	0.98709	0.988	0.99405	0.98612	1	0.98647	0.9871	0.983	0.97468	0.98382	0.99275
44.5	0.98589	0.99614	0.98064	0.99071	0.98681	0.98644	0.98647	0.98463	0.97672	0.98082	0.98792	0.98539
45	0.97477	0.98612	0.98183	0.98835	0.97771	0.99141	0.9929	0.98281	0.97166	0.97857	0.98696	0.99568
45.5	0.96708	0.99276	0.99192	0.98501	0.98101	0.99154	0.99028	0.97343	0.97228	0.97656	0.98961	0.99848
46	0.97548	0.98806	0.98598	0.98451	0.97805	0.99477	0.98739	0.98007	0.98041	0.97593	0.98732	0.98843

## Sheet: FigS3_Compound 7_transport
time (min)	40 uM	9.9 uM	2.5 uM	0.61 uM	0.15 uM	38 nM	9.3 nM	2.3 nM	0.58 nM	0.14 nM	35 pM	8.8 pM
0.5	0.17048	0.17292	0.18001	0.22913	0.17056	0.16005	0.10662	0.13255	0.12432	0.08888	0.08328	0.05983
1	0.17298	0.18828	0.18138	0.22865	0.17744	0.17001	0.12009	0.13759	0.13149	0.10173	0.08842	0.07166
1.5	0.17475	0.18414	0.18837	0.23271	0.18604	0.17294	0.12835	0.13845	0.13726	0.09957	0.09326	0.06935
2	0.18227	0.18774	0.19262	0.24034	0.19149	0.17661	0.12835	0.14393	0.13664	0.10932	0.09032	0.078
2.5	0.18109	0.19402	0.19729	0.23741	0.19263	0.17632	0.13704	0.14638	0.13836	0.10142	0.09472	0.0754
3	0.18803	0.18988	0.19304	0.24066	0.19421	0.17837	0.13342	0.1445	0.14101	0.11025	0.10059	0.07886
3.5	0.17918	0.2019	0.2025	0.24472	0.19636	0.18247	0.1353	0.14681	0.14257	0.11149	0.09956	0.08636
4	0.17461	0.2043	0.20675	0.24586	0.19521	0.17045	0.14023	0.15027	0.14912	0.11164	0.10279	0.08074
4.5	0.16959	0.2027	0.20332	0.2556	0.19622	0.17426	0.14081	0.14955	0.14678	0.11428	0.10601	0.07901
5	0.17033	0.21298	0.20373	0.24829	0.1955	0.17265	0.13443	0.15185	0.14834	0.11257	0.10323	0.08031
5.5	0.17461	0.2051	0.20962	0.24602	0.19851	0.17441	0.1424	0.15718	0.14834	0.12357	0.1066	0.08809
6	0.17505	0.21191	0.21017	0.23238	0.18948	0.16796	0.13675	0.14076	0.13414	0.1039	0.09897	0.08204
6.5	0.17446	0.21739	0.20976	0.23547	0.20023	0.17192	0.13777	0.15372	0.13992	0.11211	0.10499	0.07858
7	0.16797	0.20323	0.20592	0.22345	0.19378	0.16137	0.13226	0.13961	0.13976	0.10235	0.09956	0.08175
7.5	0.16944	0.18894	0.1907	0.22377	0.18919	0.1684	0.13357	0.13975	0.13851	0.11056	0.1	0.07194
8	0.1634	0.19348	0.19729	0.24147	0.20238	0.16811	0.13733	0.15344	0.13446	0.11675	0.10909	0.07209
8.5	0.16871	0.18414	0.18097	0.23157	0.1965	0.15785	0.12821	0.15473	0.13305	0.11614	0.0934	0.07353
10.5	0.00708	0	0	0.01023	0	0	0	0	0	0	0	0
11	0.000294942	0.0012	0.000685495	0.00179	0.00272	0.01158	0.02941	0.03904	0.02995	0.03453	0.02991	0.02552
11.5	0	0.00347	0.00343	0.00146	0.00502	0.03019	0.05968	0.07405	0.07113	0.07061	0.0585	0.05652
12	0.00693	0.00828	0.00206	0	0.0043	0.05364	0.09764	0.10964	0.11059	0.1087	0.09853	0.08982
12.5	0.00693	0.01095	0.00891	0.00146	0.0076	0.06698	0.12502	0.1445	0.13992	0.14633	0.12683	0.11505
13	0.01077	0.01402	0.00905	0.00292	0.01247	0.09336	0.14689	0.1775	0.17532	0.1742	0.15997	0.14446
13.5	0.01254	0.01616	0.0133	0.00438	0.00946	0.11754	0.17529	0.20242	0.20933	0.20161	0.19047	0.16955
14	0.01357	0.01736	0.01165	0.00471	0.01233	0.13894	0.20469	0.23138	0.24536	0.23676	0.21716	0.19954
14.5	0.01121	0.02177	0.01536	0.01007	0.01863	0.16679	0.22584	0.25501	0.2647	0.26061	0.24883	0.22333
15	0.01298	0.02363	0.01974	0.01056	0.01935	0.18965	0.2525	0.27143	0.28591	0.28275	0.26408	0.24121
15.5	0.01696	0.02016	0.01933	0.01835	0.02093	0.20651	0.26843	0.2952	0.30962	0.3035	0.28446	0.26125
16	0.01799	0.0243	0.01933	0.01835	0.02895	0.21471	0.28292	0.31667	0.32569	0.32626	0.30616	0.28835
16.5	0.01799	0.02671	0.02577	0.01786	0.03411	0.23817	0.30001	0.33453	0.35002	0.34717	0.32405	0.30262
17	0.01814	0.02751	0.02701	0.02225	0.03325	0.24388	0.31696	0.35009	0.36999	0.35847	0.34238	0.32151
17.5	0.01298	0.03218	0.02673	0.02257	0.03311	0.26176	0.33391	0.36537	0.39073	0.38402	0.35982	0.3404
18	0.01681	0.03231	0.02605	0.02127	0.04386	0.2792	0.35173	0.38208	0.4082	0.39842	0.37859	0.35525
18.5	0.02404	0.03325	0.02687	0.02793	0.04758	0.28272	0.36636	0.39764	0.42302	0.41576	0.39824	0.37053
19	0.02507	0.03392	0.0303	0.03069	0.0526	0.29899	0.38433	0.4168	0.44174	0.42645	0.40455	0.3923
19.5	0.02654	0.0426	0.03523	0.03167	0.04973	0.31482	0.39577	0.43049	0.4681	0.45215	0.42361	0.40384
20	0.02419	0.04233	0.03332	0.03735	0.06235	0.32684	0.40533	0.44316	0.4784	0.46717	0.44135	0.42027
20.5	0.03053	0.04513	0.03578	0.04044	0.06794	0.33211	0.43315	0.46088	0.48838	0.48483	0.44971	0.43714
21	0.02374	0.04046	0.03359	0.038	0.07295	0.34384	0.43865	0.4691	0.5085	0.49226	0.47537	0.4517
21.5	0.02684	0.04353	0.03825	0.03897	0.07754	0.35278	0.45227	0.48466	0.5124	0.50898	0.48328	0.46468
22	0.02905	0.04727	0.04044	0.04628	0.08313	0.35908	0.46704	0.49661	0.53705	0.51843	0.489	0.47809
22.5	0.02846	0.0422	0.03661	0.04742	0.08385	0.37403	0.47284	0.51434	0.54297	0.53391	0.5063	0.49077
23	0.03259	0.05314	0.04113	0.05196	0.09288	0.37974	0.48428	0.52111	0.56372	0.54862	0.52375	0.50375
23.5	0.032	0.04487	0.03661	0.05294	0.10234	0.3859	0.50485	0.53234	0.58025	0.56473	0.5349	0.51831
24	0.03362	0.04967	0.03674	0.05424	0.10119	0.40085	0.5079	0.5479	0.58509	0.57913	0.5415	0.52408
24.5	0.02699	0.04874	0.03948	0.05229	0.11108	0.40466	0.52383	0.55424	0.59523	0.58331	0.5566	0.5333
25	0.03539	0.05261	0.03866	0.06236	0.1204	0.41595	0.54006	0.56692	0.61145	0.59848	0.5739	0.55781
25.5	0.03421	0.05515	0.04168	0.06479	0.12871	0.42621	0.54484	0.58061	0.62206	0.62171	0.5849	0.57194
26	0.03746	0.05234	0.03866	0.06463	0.12685	0.43837	0.55382	0.59012	0.63188	0.63239	0.59501	0.57987
26.5	0.03554	0.05301	0.03976	0.0708	0.13344	0.4413	0.56743	0.60712	0.65169	0.64695	0.6176	0.59285
27	0.03185	0.04874	0.03935	0.07161	0.14275	0.45229	0.57946	0.61432	0.66168	0.66491	0.6195	0.60928
27.5	0.03377	0.05768	0.0484	0.0708	0.14863	0.45991	0.59018	0.63204	0.68008	0.67436	0.64091	0.62918
28	0.04114	0.05688	0.04552	0.0799	0.15178	0.4712	0.60119	0.64717	0.69147	0.69093	0.65484	0.63985
28.5	0.04454	0.05929	0.04387	0.07584	0.15723	0.46636	0.61452	0.65826	0.70722	0.70471	0.66833	0.65138
29	0.04085	0.05822	0.04716	0.08266	0.16296	0.47677	0.62466	0.6767	0.725	0.72468	0.67991	0.67085
29.5	0.04586	0.06222	0.04757	0.07892	0.16812	0.49084	0.63567	0.68722	0.73249	0.74187	0.69545	0.67849
30	0.03878	0.06142	0.05114	0.08834	0.17572	0.49084	0.64161	0.70033	0.75246	0.75952	0.7129	0.69305
30.5	0.04601	0.06449	0.05169	0.08899	0.17787	0.50403	0.6658	0.71474	0.76961	0.76959	0.72786	0.71453
31	0.04586	0.06129	0.05223	0.09191	0.18604	0.51546	0.67058	0.72641	0.78381	0.78058	0.73842	0.71915
31.5	0.04867	0.06022	0.05511	0.08639	0.1922	0.51561	0.68912	0.73837	0.79754	0.78832	0.75894	0.73428
32	0.0466	0.06196	0.05182	0.09938	0.19493	0.51766	0.69926	0.75176	0.80783	0.81186	0.76613	0.74899
32.5	0.05191	0.06343	0.05073	0.09971	0.20568	0.5332	0.70752	0.76545	0.82405	0.82224	0.77713	0.76817
33	0.04793	0.06303	0.05498	0.10149	0.20697	0.52382	0.71679	0.77885	0.84137	0.83478	0.79575	0.77018
33.5	0.04763	0.06743	0.05799	0.10766	0.20983	0.53979	0.72954	0.78692	0.83965	0.85893	0.80543	0.78979
34	0.04926	0.06596	0.05895	0.10848	0.21972	0.54873	0.742	0.80478	0.86742	0.86513	0.83094	0.80262
34.5	0.0497	0.06663	0.05511	0.10896	0.22216	0.54961	0.7504	0.81933	0.86492	0.88448	0.83416	0.813
35	0.05117	0.07077	0.05813	0.11108	0.22245	0.55562	0.75909	0.82683	0.89284	0.89501	0.84091	0.82396
35.5	0.04749	0.06823	0.06115	0.11059	0.2246	0.55943	0.77734	0.84628	0.90937	0.91127	0.85836	0.83997
36	0.05206	0.06837	0.06073	0.11595	0.23334	0.56632	0.78517	0.85276	0.9178	0.9218	0.8717	0.85251
36.5	0.05545	0.06797	0.06169	0.1226	0.23821	0.57819	0.79791	0.86227	0.92778	0.92769	0.87889	0.85136
37	0.05309	0.06703	0.05854	0.12488	0.24538	0.58317	0.81486	0.87466	0.93589	0.93651	0.8868	0.87889
37.5	0.05132	0.07171	0.06471	0.12488	0.2448	0.5864	0.82066	0.88301	0.94759	0.94348	0.89956	0.88192
38	0.05412	0.07504	0.06416	0.12374	0.25627	0.58801	0.83152	0.89094	0.95679	0.9602	0.91569	0.89331
38.5	0.06032	0.0701	0.06197	0.12634	0.25498	0.59974	0.84673	0.89108	0.96615	0.97073	0.92434	0.9011
39	0.05338	0.07291	0.06553	0.13381	0.24867	0.60149	0.85977	0.90621	0.97769	0.97228	0.92918	0.90931
39.5	0.05279	0.07424	0.06526	0.13007	0.25641	0.61	0.86962	0.91557	0.97894	0.99319	0.9415	0.91537
40	0.05633	0.07785	0.06718	0.14047	0.26358	0.616	0.87629	0.92335	0.98877	0.99303	0.94062	0.92705
40.5	0.06061	0.07918	0.06841	0.13722	0.26759	0.62143	0.8802	0.93574	1	1	0.94971	0.93426
41	0.8978	0.88036	0.81944	0.85628	0.90297	0.94519	0.99667	0.97335	0.96163	0.93419	0.9868	0.95877
41.5	0.98039	1	0.95202	0.93293	0.96976	0.99575	0.99131	0.98905	0.97847	0.94611	0.99824	0.98486
42	0.9882	0.98852	0.9915	0.97727	0.99197	1	0.99261	0.9817	0.97613	0.9537	0.99267	0.98515
42.5	0.99676	0.98972	0.99877	0.99042	0.99713	0.99516	0.99464	1	0.96693	0.9472	0.99707	0.99394
43	1	0.98865	0.99904	0.99302	1	0.99868	0.98696	0.98905	0.96709	0.94333	0.98959	0.99495
43.5	0.99985	0.98838	0.99849	0.98555	0.99484	0.99384	0.99507	0.99164	0.96802	0.95045	0.99941	0.99798
44	0.98805	0.98384	0.99794	0.98961	0.99613	0.98388	0.98769	0.9794	0.96849	0.94844	0.99413	0.99366
44.5	0.99218	0.99306	1	1	0.98753	0.97919	0.99044	0.99467	0.96506	0.95386	0.98446	0.99913
45	0.99174	0.98705	0.99054	0.99399	0.99427	0.99267	0.99652	0.99208	0.9582	0.9633	0.98519	0.99726
45.5	0.97729	0.99306	0.99479	0.99237	0.98968	0.98681	0.99522	0.98991	0.96038	0.95386	0.99179	1
46	0.98363	0.98865	0.98944	0.99838	0.98194	0.98666	1	0.98891	0.9674	0.95587	1	0.9925

[truncated: 16 more sheets: FigS3_Compound 8_transport, FigS3_Compound 9_transport, FigS3_Compound 10_transport, FigS3_Dose-response, FigS4, FigS6, FigS7, FigS9, FigS10, FigS17, FigS18, FigS19, FigS1, FigS2, FigS5, FigS20]
